# Supplementary material for: Diversity of fungi attached to birds corresponds to the habitat ecologies of their avian dispersal vectors
Source: Ann Bot. 2025 May 3;136(4):721–32. doi: 10.1093/aob/mcaf077 (PMC12464955; doi:10.1093/aob/mcaf077)
Supplement: mcaf077_suppl_Supplementary_Table_S1 [file mcaf077_suppl_supplementary_table_s1.xlsx]

## Sheet: OTU_table_annotation
OTU_ID	main_sequence	Fungal_taxon	Kingdom	Phylum	Class	Order	Family	Genus	Species	SH_if_available	revised_name	Identification_comment	lifestyle_grouped	primary_lifestyle	GSMc_match?	GSSP_match?	A61F	A53C	C43F	C38C	C5F	C13C	C3F	C1C	C68F	C59C	B60F	B86C	B52F	B58C	D31C	D14C	C88C	C87C	C62C	C48C	C36C	C30C	D42C	C2F	C11F	C18F	C60F	C69F	C92F	D19F	D26F	D47F	B51A
OTU_022	CAACCCTCGGGACCCCGTTCGCGGGACCCGGCGTTGGGGATCAGCCCGAAGCCCCTTGCGGCAGGCGGCTGGCCCCGAAATCTAGTGGCGGTCTCCCCAGCGACCTCCTCTGCGTAGTAGTAACTCACCTCGCAGCTGGACAGCGGGAAGGCCACGCCGTAAAACCCCCAACTCTTACAA	yes	Fungi	Ascomycota	Sordariomycetes	Hypocreales	Bionectriaceae	Acremonium	charticola	SH1291722.09FU / SH0990499.10FU	Acremonium charticola	Excellent matches to this SH with culture sequences and eDNA reads.	saprotroph	unspecified_saprotroph	YES	YES	0	1	0	1	1	0	0	0	0	0	1	0	1	0	0	1	0	1	1	0	0	0	0	0	1	0	0	0	0	0	0	0	0
OTU_280	CACCACTCAAGCCTGGCTTGGTATTGGAGGTCGCGGTCCGCCGCGCCTCCTAATGTCGCCGGCCGAGTCGTCTGTCTCCGAGCGTTGTGAATCTTCAATTCGCTTTCGAGTACAGGCGGCGCGCGCCGTTAAACCTCTTTTTCA	yes	Fungi	Ascomycota	Dothideomycetes	Capnodiales	Teratosphaeriaceae	Acrodontium		SH1084030.09FU / SH0842905.10FU	Acrodontium cf. crateriforme	Identical matches to this SH including type material of A. crateriforme but also some other Acrodontium species, also reads labelled Pseudocercospora fraxini -> anamorph/teleomorph of Acrodontium?	plant_pathogen	plant_pathogen	YES	YES	0	0	0	0	0	0	0	0	0	0	1	0	0	0	0	0	0	0	0	0	0	0	0	0	0	0	0	0	0	0	0	0	0
OTU_091	CACCACTCAAGCCTGGCTTGGTATTGGGCGCCGCGCCCGTCGCGCGCCCTAATGTCGCCGGCCGAGTCGTCTGTCTCCGAGCGTTGTGAATCTCATTCGCTCCTGGGGATCCAGACGGCGCGCGCCGTTAAACCTCTTTTTACA	yes	Fungi	Ascomycota	Dothideomycetes	Capnodiales	Teratosphaeriaceae	Acrodontium	luzulae	SH1084523.09FU / SH0843072.10FU	Acrodontium luzulae	Identical matches to this SH including ex-type sequence of A. luzulae.	plant_pathogen	plant_pathogen	YES	YES	0	0	0	0	0	0	0	0	0	1	0	0	0	0	1	1	0	0	0	1	0	0	1	0	0	0	0	0	0	0	1	0	0
OTU_331	AATTCTCAAACCTGAATGATTAAGTTCTTCAAGTTTGGATCTGAGGGCTTGTCGGACTCTAACGAGGTCGACTCCCTTTAAAAGTATTAGCGGATTTAACCATCGTGGATACGCCTCGATTTGATAATATCTATGTCGTCGCGCTGAAGCGGTAATCTGCTCCTAACCGTCCTTTTGGGACAAACTTTATGACA	yes	Fungi	Basidiomycota	Agaricomycetes	Agaricales				SH0898130.09FU / SH0952147.10FU	Agaricales sp.	Identical mathces to this small SH with a single sequence from UK soil labelled Mycena, a bit suspicious as other Mycenas not here. No other close matches. Not many sequences. Some environmental sequences matches in GenBank.	unclassified	#N/A	YES	NO	1	0	0	0	0	0	0	0	0	0	0	0	0	0	0	0	0	0	0	0	0	0	0	0	0	0	0	0	0	0	0	0	0
OTU_645	AAAACACGCTCCCACTCCCTCATCGGGTAGCGGGACGCGGCATGTGGCCCCCCGTAGCGCAAGCTGCGGTGGGCCGAAGATATGGCTGCCGGCGTATCTTGCCGGACACAGCGCGTGGTGGGCGTCCTCGCTTTACTTACCGCAGTGCATCCGGGGCGTAGCCGACGTGATGGCCTCTAAGGACCCTTTGAACGGTGCGCACGACGCTCCGA	no	Plantae	Tracheophyta	Magnoliopsida	Poales	Poaceae	Agrostis		NA	Agrostis sp.	Common grass on the area.	vascular plant	#N/A	NA	NA	0	0	0	0	0	0	0	0	0	0	0	0	0	0	0	0	0	0	0	0	0	0	0	0	0	0	0	0	0	0	0	0	0
OTU_649	ATAAAGCAACAACCAAAGCTGCCATTAAGTTGGTACTAATCGCTGGGTTCGGCCGGTCTCTCGAATGTGAGAGCAGCTGAGTTTGGTCAGATTTCATGGGGTAGTGCCCTCGAAACATGATTTGTCCCTGAAAAGCTGATCTGTTCGAGTGTTTTGCATTACACTTATGTACCGTTGGGACTTAATTGCCCACGGAACCCTTTG§	no	Animalia	Arthropoda	Entognatha	Collembola	Sminthuridae	Allacma		NA	Allacma fusca	collembolan	collembolan	#N/A	NA	NA	0	0	0	0	0	1	0	0	0	0	0	0	0	0	0	0	0	0	0	0	0	0	0	0	0	0	0	0	0	0	0	0	0
OTU_242	GTACCCTCAAGCTTTGCTTGGTGTTGGGCGTCTTGTCTCTAGCTTTGCTGGAGACTCGCCTTAAAGTAATTGGCAGCCGGCCTACTGGTTTCGGAGCGCAGCACAAGTCGCACTCTCTATCAGCAAAGGTCTAGCATCCATTAAGCCTTTTTTTCAAC	yes	Fungi	Ascomycota	Dothideomycetes	Pleosporales	Pleosporaceae	Alternaria		SH1301428.09FU / SH0856386.10FU	Alternaria spp. group 1	Identical to this large global SH labelled A. eichhroniae. ITS2 not suitable for species delimitation in the Alternaria clade.	plant_pathogen	plant_pathogen	YES	YES	0	0	0	0	0	0	0	0	0	0	0	0	0	0	1	0	0	0	0	0	0	0	0	0	0	0	0	0	0	0	1	0	0
OTU_201	GTACCCTCAAGCTTTGCTTGGTGTTGGGCGTCTTTTGTCTCCAGTTCGCTGGAGACTCGCCTTAAAGTCATTGGCAGCCGGCCTACTGGTTTCGGAGCGCAGCACAAGTCGCGCTCTTCGCCAGCCAAGGTCAGCGTCCAGCAAGCCTTTTTTTCAAC	yes	Fungi	Ascomycota	Dothideomycetes	Pleosporales	Pleosporaceae	Alternaria		SH1301414.09FU / SH0856613.10FU	Alternaria spp. group 2	Identical matches to this large SH, large cluster. Global Alternaria clade, ITS not suitable for species delimitation in this clade.	plant_pathogen	plant_pathogen	YES	YES	0	0	0	0	0	0	0	0	0	0	0	0	0	0	0	0	0	0	0	0	0	0	0	0	0	0	0	0	0	0	0	0	0
OTU_240	AATTCTGTCAAAACATGCACTTGAGTGTGTGTTTTGGATTGTGGGAGTGTCTGCTGGCTTTAAATGAGTCAGCTCTCCTGAAAGACATTAGCTTTGGAGGGATGTGCCAAGTCGCTTCTGCCTTTCCATTGGTGTGATAGACGAATAAACTTATCTATGCCAGGAAAGCAGGTTTCAGGTGATGCACTGTGATCTCTCTGCTCTCTAATTGACATTTGTCTGATA	yes	Fungi	Basidiomycota	Agaricomycetes	Agaricales	Amanitaceae	Amanita	pantherina	SH1165975.09FU / SH0964032.10FU	Amanita pantherina	Identical matches to this large convincing clade with fruiting body references from Estonia/Denmark/Sweden.	ectomycorrhizal	ectomycorrhizal	YES	YES	0	0	0	0	0	0	0	0	0	0	0	0	0	0	1	1	0	0	0	0	0	0	1	0	0	0	0	0	0	0	1	0	0
OTU_341	AATCCTCAACCCCACCGATTTGCTTCGGGGGGATTGGACTTGGAGCGTGCTGGCGAAGGTCGGCTCCTCTTTAAATGCATCAGCGGAGAAGAAAGCTCGTCCCAGTGTGATAATCCTGTTGCGCTGTGGTGGGGTGAAAATTCCGCTTCCAACCGTCCTCCGGGACAAGACATCTCA	yes	Fungi	Basidiomycota	Agaricomycetes	Atheliales	Atheliaceae	Amphinema	byssoides	SH1295183.09FU / SH0943321.10FU	Amphinema byssoides	Identical matches to this very large SH, most likely A. byssoides s. str. based on sporocarp specimens.	ectomycorrhizal	ectomycorrhizal	YES	YES	0	0	0	0	0	0	0	0	0	0	0	0	0	0	0	0	0	0	0	1	0	0	0	0	0	0	0	0	0	0	0	0	0
OTU_141	AATTCTCAACCCCAGCGGTTTGTTGGGGCTTGGACTTGGAGCGTGCTGGCGAAGGTCGGCTCCTCTTTAAATGCATCAGCGGAAAAACGAACTTTTCCCTTCAGCGTGATAATCCTGTTGCGCTGTGGTGGGTCAAGGTCCCGCTCACAATCGTCCTCGGACAAAAGACACATCTG	yes	Fungi	Basidiomycota	Agaricomycetes	Atheliales	Atheliaceae	Amphinema		SH0930918.09FU	Amphinema sp. 1	Identical matches to this SH labelled Amphinema, mostly eDNA reads but also sanger-sequencing -based fruiting body reads. Most likely an undescribed/unsequenced Amphinema species.	ectomycorrhizal	ectomycorrhizal	YES	YES	0	0	0	0	0	0	0	0	0	0	0	0	1	1	0	0	0	0	0	0	0	0	0	0	0	0	1	0	0	0	0	0	0
OTU_361	AATTATCAACCTTTTCTTTTGTAATGATTGATCAGGCTTGGATGTGGGGGCTGCGGGTCTCTCAGAGATCGGCTCCCCTTAAATGCATTAGTGGAACCCTTTGTGGATCATTATTGGCGTGATAATTATCTATCCCAGTGATCGTGAAGCAAGCCTAACAAGCACCAGGGTTTGGCTTATAACCGTCCCTCTCTGGGACAAATCTTCATTTTA	yes	Fungi	Basidiomycota	Agaricomycetes	Agaricales	Hygrophoraceae	Ampulloclitocybe	clavipes	SH1215253.09FU / SH0760706.10FU	Ampulloclitocybe clavipes	Identical matches to this SH with Finnish reference material (Kokkonen & Vauras)	saprotroph	litter_saprotroph	YES	YES	0	0	0	0	0	0	0	0	0	0	0	0	0	0	1	1	0	0	0	0	0	0	0	0	0	0	0	0	0	0	0	0	0
OTU_404	TATTCTCAACCCTGCTACATTTTTTTGTAGTTGGGCTTGGACTTGGAGGTTTATTGCTGGTGTTCTCTTTTGAACGCGGGCTCCTCTGAAATGCATTAGCTGGAATGTTACCGAGCATGATTCAATGTGATAATTGTCTACGTTGCTTCAACTTGGTATTAATTCTGTTTCAGCTTCAAACCGTCCTTGCGGACAATATCTTGAAC	yes	Fungi	Basidiomycota	Agaricomycetes	Polyporales	Steccherinaceae	Antrodiella		SH0882714.09FU / SH0937970.10FU	Antrodiella sp. (faginea/pallasii/parasitica/citrinella)	Identical to great matches to this large SH with multiple Antrodiella species, not the sharpest cluster. Treat as a collective set of species. Plenty of reference specimen sequences, also from Finland.	wood-decaying	wood_saprotroph	YES	YES	0	0	0	0	0	0	0	0	0	0	0	0	0	0	0	0	0	0	0	0	0	0	1	0	0	0	0	0	0	0	0	0	0
OTU_620	CATACCCAATCGACTCCTCCCCTTTGGCTAACCAAAGGGAGAGTCGGACCTGGCCGTCCGGTTGAACATGCCGGTCGGCTGAAAGGCATGCCCCCGCTCGCAGCCTCCCTTCGATGGGAAGGAGCCAGCCGGTAAGCCAGACCCGTTTCTGAAAGGAAATGGGCTCGCCTGCCGCTGGGCCCCGGCTGAGAGCAAGAAGGGGCGACAGGAACACCTTTGAA	no	Plantae	Chlorophyta	Trebouxiophyceae	Chlorellales	Chlorellaceae	Apatococcus		NA	Apatococcus cf. fuscidea	TBAS: Apatococcus, near A. fuscidea from Fuscidea lichens Zahradnikova et al. 2017	potentially lichen photobiont	#N/A	NA	NA	0	0	0	0	0	0	0	0	0	0	1	1	0	0	0	0	0	0	0	0	0	0	0	0	0	0	0	0	0	0	0	0	0
OTU_562	CACCACTCAAGCCTCGCTTGGTATTGGGCGCCGCGCCTGCCGCGCGCCTTAATGTCTCCGGCTGAGCTCATCGTCTCTTAGCGTTGTGGCAAACAATGTTCGCTTATGAGATTGACGGGTTCGCGCCGTTAAACATCTTTTAAAA	yes	Fungi	Ascomycota	Dothideomycetes	Capnodiales	Capnodiales family incertae sedis	Arthrocatena		SH1084496.09FU / SH0843085.10FU	Arthrocatena sp. 1	Identical to given small eDNA-based SH in Arthrocatena.	saprotroph	soil_saprotroph	YES	NO	0	0	0	0	0	0	0	0	0	0	0	0	0	0	0	0	0	0	0	0	0	0	0	0	0	0	0	0	0	0	0	0	0
OTU_561	CACCACTCAAGCCTCGCTTGGTATTGGGCGCCGCGCCTGCCGCGCGCCTTAATGTCTCCGGCTGAGCTCATCGTCTCTTAGCGTTGTGGCAAACAATGTTCGCTTGTGAGACCGACGGGTTTGCGCCGTTAAAACATCTTCTAAA	yes	Fungi	Ascomycota	Dothideomycetes	Capnodiales	Capnodiales family incertae sedis	Arthrocatena		SH1084448.09FU / SH0843069.10FU	Arthrocatena tenebrio	99% match to this small SH including ex-type sequence of A. tenebrio.	saprotroph	soil_saprotroph	NO	NO	0	0	0	0	0	0	0	0	0	0	0	0	0	0	0	0	0	0	0	0	0	0	0	0	0	0	0	0	0	0	0	0	0
OTU_104	TGACCAACATCACGCCTCGCGTGGTCTTGGGGCTGGCAACTCTGCCGCCCTCAAACGCAGTGGCAGCGCCGCATGGCTCTTAGCGTAGTAATACTCCTCGCTATAGGGTCCTACGGTTGCCCGCCAGCAACCCCCAATCTTTACA	yes	Fungi	Ascomycota	Leotiomycetes	Helotiales	Gelatinodiscaceae	Ascocoryne		SH0888207.09FU / SH0915129.10FU	Ascocoryne sp. (sarcoides/cylichnium/albida/solitaria)	Identical to excellent matches to this large SH with reference from multiple species names, e.g. A. solitaria from Eesti (Savchenko). Species-level ID difficult.	wood-decaying	wood_saprotroph	YES	YES	0	0	0	0	0	0	1	0	0	0	0	0	0	0	0	0	0	0	0	1	0	0	0	0	0	0	0	0	0	0	0	0	0
OTU_099	TAACCACTCAAGCCTTTGCTTGGTATTGGGGTTCCCAGCTTCGGGGCCCTTAAAACTAGTGGCGGTGCTGGTAAGCTCTACGCGTAGTAATACTTTTCGCGATTGAGTCTTGCTGGTGGCTAGCCAACAACCCCCAATTTTTACA	yes	Fungi	Ascomycota						SH0962982.09FU / SH0924186.10FU	Ascomycota cf. Cephalosporidium	99% matches to this Cephalosporium / Hymenula cerealis SH (refence from China), labelled Pezizomycotina but plausible to be in genus Cephalosporidium. Clustering not ideal.	unclassified	#N/A	YES	YES	0	0	0	0	0	0	0	0	0	0	0	0	1	1	0	0	0	0	0	0	0	0	0	0	0	0	0	0	0	0	0	0	0
OTU_309	CAACCCTCAAGCTCTGCTTGGTATTGGGCGTCACCCCCGGGTGCGCCTTAAAATCAGTGGCGGTGCCGTCTGGCTTCAAGCGTAGTAATACTTCTCGCTTTGGAGTCCGGGCGAGCGTCCTGCCAAAACCCCCATATTTTTTCA	yes	Fungi	Ascomycota						SH0956540.09FU / SH0931217.10FU	Ascomycota cf. Phacidium	Identical matches to this large SH with global sequences. Multiple names, in the Potebniamyces/Phoma/Phacidiopycnis/Phacidum group, potetntially some cosmopolitan anamorph etc. Soil but also plant associations. Labelled Phacidium lacerum.	unclassified	#N/A	YES	YES	0	0	0	0	0	1	0	0	0	0	0	0	0	0	0	0	0	0	0	0	0	0	0	0	0	0	0	0	0	0	0	0	0
OTU_469	AGTCCACTTAAGCCCTGCTTAGTGTTGGGAACCTACAGAAGCTACCCTGTAGCTACCCTGTAGTTCCTTAAAGACAGCGGCGGAGTTGTAGTACCCTCTGAGCTTAGTAATTTTTTCTAGCTTTCGAGATGCTACTGCTTCTGCCGTTAAACACCCTTCTTCTGAAT	yes	Fungi	Ascomycota						SH0953500.09FU	Ascomycota sp. 1	Identical to this large SH which is difficult to place but includes loads of eDNA and some specimens from Amphisphaeriaceae, Xylariales, Nectriaceae, Tolypocladium, Elaphocordyceps… Difficult to deal with.	unclassified	#N/A	YES	YES	0	0	0	0	0	0	0	0	0	0	0	0	0	0	0	0	0	0	0	0	0	0	0	0	0	0	0	0	0	0	0	0	0
OTU_197	TCAACCATCAAGCTCTGCTTGGAATTGGGCGTCGTCCGTACGGACGTGCCTTAAACGCCTCGGCGGCGGTTTCAAACCTCAAGCGTAGTAAAATCTTTTCAGCTTTCTAGGTTTGGGACCGTTTTTGCCTCGAGAACCCTCTCACCTCAA	yes	Fungi	Ascomycota						SH0964452.09FU / SH0959076.10FU	Ascomycota sp. 2	Main clade identical to excellent matches to this eDNA only clade including e.g. Finnish house dust, Antarctica rock and NL wood biofinish.	unclassified	#N/A	YES	YES	0	0	0	0	0	0	0	0	0	0	0	0	0	0	0	0	0	0	0	0	0	0	0	0	0	0	0	0	0	0	0	0	0
OTU_150	CACCACTCAAGCATTGCTTGGTATTGGGCACTCGTCCGCCGCAAGGCGGGCGTGCCTCGAAGACCTCGGCGTGGCCTAACCGGCTTCGGGCGTAGTAGAGTTAAATCGAACGTCTTATAAGTCTGGATAGGTTCCACTTTGCCGTAAAACCTTTATATTTTCTA	yes	Fungi	Ascomycota						SH1240427.09FU / SH0926002.10FU	Ascomycota sp. 3	Identical to excellent matches to this eDNA-based fungal SH.	unclassified	#N/A	YES	YES	0	0	0	0	0	0	0	0	0	0	0	0	0	0	0	0	0	0	0	0	1	0	1	0	0	0	0	0	0	0	0	1	0
OTU_057	CTGCCCTCAAGCACGGCTTGTGTGTTGGGCCCCGTCCTCCGATCCCGGGGGACGGGCCCGAAAGGCAGCGGCGGCACCGCGTCCGGTCCTCGAGCGTATGGGGCTTTGTCACCCGCTCCCGTAGGTCCAGCTGGCAGCTAGCCTCGCAACCAATCTTTTTAACCA	yes	Fungi	Ascomycota	Eurotiomycetes	Eurotiales	Aspergillaceae			NA, closest to SH0882294.09FU / SH0939925.10FU	Aspergillaceae sp. 1	96% matches to this single sanger sequence from historical Italian parchment.	unclassified	#N/A	NO	NO	0	0	0	0	0	0	0	0	0	1	0	0	0	0	1	1	0	0	0	0	0	0	1	1	0	0	0	0	0	0	0	0	0
OTU_007	CTGCCCATCAAGCCCGGCTTGTGTGTTGGGTCGTCGTCCCCCCCGGGGGACGGGCCCGAAAGGCAGCGGCGGCACCGTGTCCGGTCCTCGAGCGTATGGGGCTCTGTCACCCGCTCGTGTAGGTCCGGCCGGCGGCCAGCCCGACCCTTTAACCAATCTTTTAACCA	yes	Fungi	Ascomycota	Eurotiomycetes	Eurotiales	Aspergillaceae			NA, closest to SH0941898.09FU / SH0888267.10FU	Aspergillaceae sp. 2	95% match to this small SH grouped to large A. monodii SH in UNITE10. Unclear but small clade.	unclassified	#N/A	YES	NO	0	0	1	1	1	1	1	1	1	1	0	1	1	1	1	1	1	1	1	1	1	1	1	1	1	1	0	1	1	1	1	1	0
OTU_006	CTGCCCATCAAGCCCGGCTTGTGTGTTGGGTCGTCGTCCCCCCCGGGGGACGGGCCCGAAAGGCAGCGGCGGCACCGTGTCCGGTCCTCGAGCGTATGGGGCTTTGTCACCCGCTCCCGTAGGTCCAGCTGGCAGCTAGCCTCGCAACCAATCTTTTTAACCA	yes	Fungi	Ascomycota	Eurotiomycetes	Eurotiales	Aspergillaceae			NA	Aspergillaceae sp. 3	96% matches to non-SH assigned A. insuetus -labelled read from Larix. Clustering not Ideal.	unclassified	#N/A	YES	YES	0	1	1	0	0	0	0	1	0	0	1	1	0	0	1	1	0	0	1	0	0	0	1	0	0	1	0	0	0	0	0	0	1
OTU_051	CTGCCCTCAAGCACGGCTTGTGTGTTGGGCCCCCGTCCCCCTCTTTTTTAGGGGGGGGGGACGGGCCCGAAAGGCAGCGGCGGCACCGTGTCCGGTCCTCGAGCGTATGGGAAGCAACTCTTTTTGTCACCCGCTCCTGTAGGTCCGGCCGGCGGCCTGCCCAACCCTCAATCAATCTTTTTTAACCA	yes	Fungi	Ascomycota	Eurotiomycetes	Eurotiales	Aspergillaceae			SH1224995.09FU	Aspergillaceae sp. 4	Identical matches to this large global SH, with many names including A. magnivesiculatus, A. penicillioides, A. membranaceus	unclassified	#N/A	YES	YES	0	1	0	0	0	0	0	0	0	0	0	0	0	0	0	0	0	0	0	1	0	0	0	0	0	0	0	0	0	0	0	0	0
OTU_047	CTGCCCTCAAGCACGGCTTGTGTGTTGGGCCCTCGTCCCCCGCTAAACCCGGGGGACGGGCCCGAAAGGCAGCGGCGGCACCGTGTCCGGTCCTCGAGCGTATGGGGCTTTGTCACCCGCTCTTGTAGGTCCGGCCGGCGGCCTGCCCGACACAACCAATATTTTTTAACCA	yes	Fungi	Ascomycota	Eurotiomycetes	Eurotiales	Aspergillaceae	Aspergillus	canadensis	SH1225144.09FU / SH0903429.10FU	Aspergillus canadensis	Identical to this SH with holotype sequence.	saprotroph	unspecified_saprotroph	NO	NO	0	0	0	0	0	0	1	1	0	0	0	0	0	0	0	0	0	0	0	0	0	0	0	0	0	0	0	0	0	0	0	0	0
OTU_003	CTGCCCTCAAGCACGGCTTGTGTGTTGGGCCCCCGTCCCGGTTAAGCATTAGCCCCGGGACGGGCCCGAAAGGCAGCGGCGGCACCGTGTCCGGTCCTCGAGCGTATGGGGCTCTGTCACCCGCTCGTGTAGGTCCGGCCGGCGGCCAGCCCGACCCTTTAACCAATCTTTTAACCA	yes	Fungi	Ascomycota	Eurotiomycetes	Eurotiales	Aspergillaceae	Aspergillus	glabripes	SH0903423.10FU	Aspergillus glabripes	Gigantic clade. Identical matches to given SH labelled A. glabripes based on holotype sequence, also includes A. vitricola ex-type sequence.	saprotroph	unspecified_saprotroph	YES	NO	1	0	0	1	0	1	1	1	1	0	0	0	1	1	1	0	1	1	1	0	0	1	0	0	0	1	0	1	0	0	0	0	0
OTU_004	CTGCCCATCAAGCCCGGCTTGTGTGTTGGGTCGTCGTCCCCCCCGGGGGACGGGCCCGAAAGGCAGCGGCGGCACCGTGTCCGGTCCTCGAGCGTATGGGGCTTTGTCACCCGCTCGATTAGGGCCGGCCGGGCGCCAGCCGACGTCTCCAACCATTTTCTTCA	yes	Fungi	Ascomycota	Eurotiomycetes	Eurotiales	Aspergillaceae	Aspergillus	monodii	SH0942050.09FU / SH0888267.10FU	Aspergillus monodii	Identical to this large SH labelled A. monodii based on holotype sequence.	saprotroph	unspecified_saprotroph	YES	NO	0	0	1	0	0	1	0	1	1	1	0	1	0	1	1	1	1	1	1	1	1	1	1	1	1	0	0	1	0	1	1	1	0
OTU_002	CTGCCCTCAAGCACGGCTTGTGTGTTGGGCTTCCGTCCCTGGTAACGGGGACGGGCCCAAAAGGCAGTGGCGGCACCATGTCTGGTCCTCGAGCGTATGGGGCTTTGTCACCCGCTCCCGTAGGTCCAGCTGGCAGCTAGCCTCGCAACCAATCTTTTTAACCA	yes	Fungi	Ascomycota	Eurotiomycetes	Eurotiales	Aspergillaceae	Aspergillus	ruber	SH1083171.09FU / SH0878052.10FU	Aspergillus ruber	Identical to this large SH labelled A. ruber based on holotype sequence.	saprotroph	unspecified_saprotroph	YES	YES	1	1	1	1	1	1	1	1	0	0	1	1	1	1	1	1	1	1	1	1	1	1	1	0	0	1	0	0	1	1	1	0	0
OTU_026	CTGCCCTCAAGCACGGCTTGTGTGTTGGGCCCACGTCCCCTCCCTAGGGGGGGACGGGCCCGAAAGGCAGCGGCGGCACCGTGTCCGGTCCTCGAGCGTATGGGAAGCACATCTTTTTGTCAACCCGCTCCTGTAGGTCCGGCCGGCGGCCTGCCCCAATCAACCCATTGTTTTTAACCA	yes	Fungi	Ascomycota	Eurotiomycetes	Eurotiales	Aspergillaceae	Aspergillus	salinicola	SH1225016.09FU / SH0903454.10FU	Aspergillus salinicola	Identical to this SH with holotype sequence.	saprotroph	unspecified_saprotroph	YES	YES	0	0	1	0	0	0	0	0	0	0	0	0	1	0	0	0	0	1	1	0	0	0	0	0	0	0	0	0	0	0	0	0	0
OTU_619	TACCCCCTCTCCCCCCTTTCACATATAGTGGGACCGGGAAGGTTGTGGTCTTGTGCTGCGGCACTTGGCTGAAATTCAGTGACACTGCAGGGACCGTTAATCGGACTCCAGCTTGGTAGGCTTTTCCCTTGTGGAAGTATGCATGCCGCTGTTGGCCGTGGACCACTGCAGCTGTCAAGCAGGGAAACCTTTCAAA	no	Plantae	Chlorophyta	Trebouxiophyceae	Trebouxiales	Trebouxiaceae	Asterochloris	glomerata	NA	Asterochloris glomerata	Identical to ITS2 labelled A. phycobiontica MN396955/MN396944/MN397125 (ex. Cladonia digitata & C. gracilis & C. coniocraea Bialoweza Singh et al. 2019) and other Asterochloris reference specimens. In Pido-Bodas & Stenroos 2020 tree goes to A. glomerata s. str.	most likely lichen photobiont	#N/A	NA	NA	0	0	0	0	0	0	0	0	0	0	0	0	0	0	0	0	0	0	0	0	0	0	0	0	0	0	0	0	0	0	0	0	0
OTU_621	TACCCCCTCTCCCCCCTCTCACATACACATGAGATCGGGAAGGTTGTGGTCTTGTGCTGCGGCACTTGGCCGAAATTCAGTGATACTGTAGGGACCGTTAATCGGACTCCAGCTTGGTAGGCTTTTCCCTTGTGGAATTATGCATGCCGCTGTTGGCCGTGGACCACTGCAGCTGTCAAGCAGGGAAACCTTTCAAA	no	Plantae	Chlorophyta	Trebouxiophyceae	Trebouxiales	Trebouxiaceae	Asterochloris	italiana	NA	Asterochloris italiana	identical to multiple sequences which go to A. italiana clade in Pido-Bodas & Stenroos 2020 e.g. CL54 ex Cladonia weymouthii, CL130 C. prolifica, CL135 ex C. subcervicornis	most likely lichen photobiont	#N/A	NA	NA	0	0	0	0	0	0	0	0	0	0	0	0	0	0	0	0	0	0	0	0	0	0	0	0	0	0	0	0	0	0	0	0	0
OTU_163	AATTCTCAACCCCGATCGGATTTGTTTTCGCATTCGGAGGCTTGGATCGTGGAGCGTGCTGGCCCCCTCTCATGGGTCGGCTCCTCTTAAACGCATTCGCGGAATCGACTTTGGTCCGTTTCGGTCATCAGTGTGATAAATGTTGCGCTGTTGGCTAGGATCGAGGTGCCGCATACAATCGTCTTCGGACAACTTTATGACC	yes	Fungi	Basidiomycota	Agaricomycetes	Atheliales	Atheliaceae	Athelia	arachnodea	SH1249779.09FU / SH0848933.10FU	Athelia arachnodea	Identical matches to this SH with fruit-body references from Norway and ex-holotype sequences from USA.	saprotroph	lichen_parasite	YES	YES	0	0	0	0	0	0	0	0	0	0	1	0	0	0	0	0	0	0	1	0	0	0	0	0	0	0	0	0	0	0	0	0	0
OTU_139	AATTCTCAACCCCGATCGGATTTGTTTTCGCATTCGGAGGCTTGGATAGTGGAGCGTGCTGGCCCCATCTCATGGGTCGGCTCCTCTCAAATGCATTCGCGGAATCGACTTTGGTCCGTTTCGGTCATCAGTGTGATAAATGTTGCGCTGTCGGCTAGGATCGAGGTGCCGCATACAATGGTCTTCGGACAATTTTATAAACC	yes	Fungi	Basidiomycota	Agaricomycetes	Atheliales	Atheliaceae	Athelia		SH1249796.09FU / SH0848917.10FU	Athelia sp. (fibulata/acrospora)	Identical matches to this large SH with Finnish material from A. fibulata and global material with name A. acrospora.	saprotroph	lichen_parasite	YES	YES	0	0	0	0	0	0	0	0	0	0	0	1	0	0	0	0	0	0	0	0	0	0	0	0	0	0	1	0	0	0	0	0	0
OTU_087	AATCCTCAACCCCGTCCGTCGGTCGGGGCTTGGACTTTGGAGCGTGCTGGCGAAGGTCGGCTCCTCTTTAAATGCATCAGCGGAGAAAAACAAACCTTTTTTCCCCCTTCAGCGTGATAACTGTGTTGCGCTGTGGTCGCGAAAGGGTCCGCTCATAATCGTCCTCGGACAAACACCGAATCTG	yes	Fungi	Basidiomycota	Agaricomycetes	Atheliales	Atheliaceae			SH1235689.09FU	Atheliaceae sp. 1	Identical matches to this SH with loads of soil eDNA sequences from esp. Europe, mostly conifer-associated soils or conifer ecms. Names in Amphinema/Tylospora /Atheliaceae. This is a corticioid group, in Finland Amphinema has 2 species and Tylospora 2 species, label this now tentatively on the family level Atheliaceae.	unclassified	#N/A	YES	YES	0	0	0	0	0	0	0	0	0	1	0	0	0	0	1	1	0	0	0	0	1	1	1	0	1	0	0	0	0	0	1	0	0
OTU_453	AATTCTCAAACCTCTTGCTAGTTTATTCTAGTCTCGAGGCTTTGGATATGGGAGTCTTTGCTGGAACCTATTGATTTAGGGTTCAGCTCTCCTTAAATGTATTAGCGGTTAACTTGATCCCCTTTCATTGGTGTGATAATTATCTACGCCTTTAAAATGATCAGCAGAATGTTAATAGCTTCTAATCAGTCCCTAGTCGGACAACTTTCATTGAC	yes	Fungi	Basidiomycota	Agaricomycetes	Agaricales	Mycenaceae	Atheniella		SH1102299.09FU / SH0943536.10FU	Atheniella cf. adonis	99% matches to this Sh with Finnish reference material for A. adonis (von Bonsdorff), but also some other species (M. flavoalba, M. floridula (Ohenoja).	wood-decaying	wood_saprotroph	YES	NO	0	0	0	0	0	0	0	0	0	0	0	0	0	0	0	0	0	0	0	0	0	0	0	0	0	0	0	0	0	0	0	0	0
OTU_041	CACCACTCAAGCTATGCTTGGTATTGGGCGTCGTCCTTAGTTGGGCGCGCCTTAAAGACCTCGGCGAGGCCACTCCGGCTTTAGGCGTAGTAGAATTTATTCGAACGTCTGTCAAAGGAGAGGAACTCTGCCGACTGAAACCTTTATTTTTCTA	yes	Fungi	Ascomycota	Dothideomycetes	Dothideales	Saccotheciaceae	Aureobasidium		SH1240491.09FU / SH0925964.10FU	Aureobasidium cf. pullulans	Identical matches of this large cluster to this large SH including all type strains of Aureobasidium species together, call this Aureobasidium cf. pullulans.	saprotroph	sooty_mold	YES	YES	1	1	0	0	0	1	0	0	0	0	0	0	1	0	0	0	0	0	0	0	0	0	0	1	0	0	0	0	0	0	0	0	0
OTU_212	AAACCCTCACCCCTGCGATGTAACAGTCGCCTGCGGTGGACTTGGACCGTGCCGGTAATCGGCTCGTCTTGAAATGCATTAGCTGGCGCTTTTAGAGTGCTGGGCGAACGGTGTGATAATTATCTGCGCCGACTGCCCTGGGCCTCTTCAGCGGCGCTGCTTACAGCCGTCCCTTGTGGACAACTATTTTAAAG	yes	Fungi	Basidiomycota	Agaricomycetes	Auriculariales	Auriculariaceae	Auricularia		SH0756360.10FU	Auricularia sp.	Identical matches to this large SH. The genus is not known from Finland, so this is a bit unexpected. This SH incudes type sequence of A. minutissima.	wood-decaying	wood_saprotroph	YES	NO	0	0	0	0	0	0	0	0	0	0	0	0	0	0	0	0	0	0	0	0	0	0	0	0	0	0	0	0	0	0	0	0	0
OTU_062	AATTCTCAACCTCTCCAGCTTTCACAAGTTGGTTGAGCGTTGGATGTGGGGGTTGCGGGCTTCTCAGAGGTCGGCTCCCCTTAAATACATTAGCGGAAACCTTATCCTTTCCTCTTGGTGTGATAGTTTATCTGCATCTTGATGATTGGGTCTTTGCTGGTTTTTCTGCTTCTAACCGTCCATTAGCTTGGACAATTTCTTTTG	yes	Fungi	Basidiomycota	Agaricomycetes	Agaricales	Agaricales family incertae sedis	Baeospora	myosura	SH1044662.09FU / SH0932211.10FU	Baeospora myosura	Identical matches to this SH with specimen data from Estonia and Norway. Includes some specimens labelled B. myriadophylla, this is a rare species in Finland so most likely this represents B. myosura exclusively.	saprotroph	litter_saprotroph	YES	YES	0	0	0	0	0	0	0	0	0	0	0	0	0	1	0	0	1	0	0	0	0	0	1	0	0	1	0	0	0	1	0	0	0
OTU_312	CAACCCTCAAGCCCTGTTTGCTTGGTGTTGGGGCCCTACGGGATTCTTCTCGTAGGCCCTGAAGGTCAGTGGCGGGCTCGCTAGTGCTCCGAGCGTAGTAGCTATTGTTTTCTCGCTTAGGACGCCTGGCGGGTTGCTAGCCGTTAAACCCCCCACATTTTTTAA	yes	Fungi	Ascomycota	Sordariomycetes	Diaporthomycetidae order incertae sedis	Barbatosphaeriaceae	Barbatosphaeria	neglecta	SH1075697.09FU / SH1006479.10FU	Barbatosphaeria neglecta	Identical mathces to this SH, other Barbatosphaeria species further. References ok from Czech Rep (holotype culture) and eDNA from Estonia. New to Finland.	wood-decaying	wood_saprotroph	NO	YES	0	0	0	0	0	1	0	0	0	0	0	0	0	0	0	0	0	0	0	0	0	0	0	0	0	0	0	0	0	0	0	0	0
OTU_293	AATTCTCAACCCCATAACCTTGTTGTCATGACTCGGCCGTTGGGGCTTGGACTTGGAGTTGTGCGGGCTTGCAAAAGTCGGCTCCTCTTGAAATGCATTAGCTGGAACTCTCTTCGTGGACCGGCCATCGGTGTGATAATTATCTACGCTGTTGGTGTTTCAAACGGTCTGCGCTTCGTAATAGAGGTTCTGCTTCCAACCGTCCCTTACACGGACAATGATCCCTTTGCTGGGATTGACC	yes	Fungi	Basidiomycota						NA	Basidiomycota sp. 1	No SH available, identical to excellent matches to eDNA reads from Italy/nonECM fine roots + bark beetle. Closest SH 92% away in Typhula.	unclassified	#N/A	YES	YES	0	0	0	0	0	0	0	1	0	0	0	0	0	0	0	0	0	0	0	0	0	0	0	0	0	0	0	0	0	0	0	0	0
OTU_550	TAATCTCACTCTCCTTGACTTTGTTGTCTCGGATAAGTGGACTTGAAGGTTGCCGGCCCCCCTTTAGGGGGTCAGGCTCCTTTCGAATGTATTAGCTGGGCTTTCGCTCGTCCTTTGGTGTGATAGTTTTATTCACTATTGGACTTGTGATTTCGGTCTGCTTCTAATCGTCTTCGGACACATTCTTGA	yes	Fungi	Basidiomycota	Agaricomycetes	Hymenochaetales	Hymenochaetales family incertae sedis	Basidioradulum	radula	SH1203547.09FU / SH0967921.10FU	Basidioradulum radula	Identical matches to this SH with multiple fruiting body references from Finland (Kunttu) and Estonia.	wood-decaying	wood_saprotroph	YES	YES	0	0	0	0	0	0	0	0	0	0	0	0	0	0	0	0	0	0	0	0	0	0	0	0	0	0	0	0	0	0	0	0	0
OTU_548	CAACCCTCGACCTCCCTTTGGGGAAGTCGGCGTTGGGGACCGGCAGCACACCGCCGGCCCTGAAATGGAGTGGCGGCCCGTCCGCGGCGACCTCTGCGTAGTAAACCAACTCGCACCGGAACCCCGACGTGGCCACGCCGTAAAACACCCAACTTCTGAA	yes	Fungi	Ascomycota	Sordariomycetes	Hypocreales	Cordycipitaceae	Beauveria	bassiana	SH1259002.09FU / SH0740100.10FU	Beauveria bassiana	Identical to this global large SH with ex-type sequences included. The only species known from Finland is B. bassiana.	other_parasite	animal_parasite	YES	YES	0	0	0	0	0	0	0	0	0	0	0	0	0	0	0	0	0	0	0	0	0	0	0	0	0	0	0	0	0	0	0	0	0
OTU_096	CACCCCCCAAGCCTGGCTTGATGTTGGGCCATGATGCGCTAATCACGCCCCAAACTTCTGGGCGCCCCCCTCCGGCCGCGAGCGTAGCAAGAATTTCATTCCTCGCTCCGCGTGCCCGGTGGGTGGCCGCCCTCGAAACTCATTTTCTAAG	yes	Fungi	Ascomycota	Dothideomycetes	Venturiales	Sympoventuriaceae	Bellamyces	quercus	SH1075127.09FU	Bellamyces quercus	Identical matches to this SH, with verified specimens + ex-type,, not known from Finland but Estonian material exists. Apparently a lichenicolous fungus on Lecanora chalotera. Also eDNA stuff from soil.	wood-decaying	wood_saprotroph	YES	YES	0	1	0	0	0	0	0	0	0	0	0	0	0	1	0	0	0	0	0	0	0	1	0	0	0	0	0	0	0	0	0	0	0
OTU_643	ATCGTTGCCCCCAACCCCATCTCCTTGCAAAGGGACGAGGGGGCCTGTGGGGCAGAAATTGGCCTCCCGTGAGCTCATGCATGCGGTTGGCCTAAAAGCGAGTCCTCGGCGACGCGCGCCACGACAATCGGTGGTTGTCAAACCCTCGTGTCCCGTCGTGCGTGCCGCGTCGCTCATCGTGTGCTCCTTGACCCTGCTGTGTCGCGCTAGCGACGCTTCCA	no	Plantae	Tracheophyta	Magnoliopsida	Fagales	Betulaceae	Betula		NA	Betula sp.	Common forest tree in area, unclear if we can distinguish B. pendula and B. pubescens.	vascular plant	#N/A	NA	NA	0	0	1	0	1	0	0	0	0	0	0	0	0	0	0	0	0	0	0	0	0	0	0	1	0	0	0	1	1	1	0	0	0
OTU_219	TCTCTCTCACCCCGGTGGTTTTGTTCAATCTCCCCTTTACAGGGAAGTTGGATGAAAAGAAATGGCAAGGCTCTTGAAGCTGAACGTGTTTTAGGTCTTACCAACTACACTACTAAGCTTTTTGAAAGTCGGCTTGATAATTCTTTCAA	yes	Fungi	Ascomycota	Saccharomycetes	Saccharomycetales	Trichomonascaceae	Blastobotrys		NA, closest to SH0868700.10FU	Blastobotrys cf. arisatus	98% matches to this SH with type culture sequence from B. arisatus from Czech republic.	saprotroph	nectar/tap_saprotroph	NO	NO	0	0	0	0	0	1	0	0	0	0	0	0	0	0	0	0	0	0	0	0	0	0	0	0	0	0	0	0	0	0	0	0	0
OTU_343	TATCATCAAGCCGACCCCTCCTTTACTGGTGGGGGTTGCGCTTGGACTTGGATGTGCTGCCGGACGGCGACGCCCGGCTCATCCCAAACGCATTAGCTGGATTTATTCCTGGCTTGGACTTTTGTTCTCACTCGGCGTGATAATGTCACCCGTCGAGGACGTCCCTCGCCTCACGGACCGGCTTCCAACCGTCCCCTCGTGGACAAATCACTTTGACA	yes	Fungi	Basidiomycota	Agaricomycetes	Cantharellales	Botryobasidiaceae	Botryobasidium		SH0880483.09FU	Botryobasidium cf. laeve	Excellent matches to this SH, not Finnish material but some Estonian sporocarps labelled B. laeve or B. subcoronatum. As B. subcoronatum s. str. Is probably SH0857296.10FU, this is named cf. laeve.	wood-decaying	wood_saprotroph	YES	YES	0	0	0	0	0	0	0	0	0	0	0	0	0	0	0	0	0	0	0	1	0	0	0	0	0	0	0	0	0	0	0	0	0
OTU_177	TATCATCAAGTCGGAACCCCCCTTTTCTGGTTGGGGCTACGCTTGGACTTGGATGTGCTGCCGGACGGCGACGCCCGGCTCATCCCAAATGCATTAGCTGGATTTTTTCCTGGCTTGGACTTTTGTTCTCACTCGGCGTGATAAGATCACCCGTCGAGGACGTCCCTCGCCTCACGGACCGGCTTCCAACCGTCCCCTCGTGGACAAATCACTTGACA	yes	Fungi	Basidiomycota	Agaricomycetes	Cantharellales	Botryobasidiaceae	Botryobasidium	obtusisporum	SH0880468.09FU	Botryobasidium obtusisporum	Identical matches to this SH with references from Finland (Miettinen/Kotiranta/Kunttu).	wood-decaying	wood_saprotroph	YES	YES	0	0	0	0	0	0	0	0	0	0	0	0	0	0	0	0	0	0	0	0	0	1	1	0	0	0	0	0	0	0	0	0	0
OTU_162	TATCATCAAACGCCCCTGCCTTTTCCGGTGGGTCGGCGATTTGGACTTGGACGTGCTGCTGGGCGCTCTGCGCTCGGCTCGTCTTGAATGCATTAGCTGGATCTCCCTCCGGCCTCGGACCTTATGGCGTGATAAGATCACCCGTCGAGCAGTCCTTGGTCAACGTTGGGTTCCGCTTCCAACCGTCCCCCCGCGGACAACACCGAAACCTGGTTTTCGAC	yes	Fungi	Basidiomycota	Agaricomycetes	Cantharellales	Botryobasidiaceae	Botryobasidium	subcoronatum	SH1241766.09FU / SH0857296.10FU	Botryobasidium subcoronatum	Identical matches to this SH with reference sporocarps from authority material (Larsson) and Miettinen specimens from Finland.	wood-decaying	wood_saprotroph	YES	YES	0	0	0	0	0	0	0	0	0	0	1	1	0	0	0	0	0	0	0	0	0	0	0	0	0	0	0	0	0	0	0	0	0
OTU_063	CAAACCCTCAAGCTCCGCTTGGCCATGGGCGCCGCCCCCCGCACGACGGGCGGGCGCGCCTCAAAGACCTCGGCGGCGGCGTCGAGCCTCTAAGCGTAGTAGAAACACCCCGCTTCCTGAGGCCCGGAGCCGCCCGCCCCCAGTCACCAGACACCTCCAA	yes	Fungi	Ascomycota	Dothideomycetes	Botryosphaeriales				SH1317785.09FU / SH1031642.10FU	Botryosphaeriales sp. (sp. 3 IP-2014)	Identical match to this single sequence SH from Tasmanian Pinus radiata needles.	unclassified	#N/A	NO	NO	0	0	0	0	0	0	0	0	0	0	0	0	0	0	0	0	0	0	0	0	0	0	0	0	0	0	1	0	0	0	0	1	0
OTU_100	CAACCCTCAAGCTTAGCTTGGTATTGAGTCTATGTCAGTAATGGCAGGCTCTAAAATCAGTGGCGGCGCCGCTGGGTCCTGAACGTAGTAATATCTCTCGTTACAGGTTCTCGGTGTGCTTCTGCCAAAACCCAAATTTTTCTAT	yes	Fungi	Ascomycota	Leotiomycetes	Helotiales	Sclerotiniaceae	Botrytis		SH0986633.09FU	Botrytis sp.	Identical matches to this huge SH, a huge cluster. Mold, difficult to go to species level but only cluster with the name Botrytis. Keep it as Botrytis s. l.	plant_pathogen	plant_pathogen	YES	YES	0	0	0	0	0	0	0	0	0	0	0	0	0	1	0	0	0	0	0	0	0	0	0	0	0	0	0	0	0	0	0	0	0
OTU_642	ATCGTCGTCCTCCCATCCTCTCGAGGATATCGGACGGAAGCTGGTCTCCCGTGTGTTACCGCACGCGGTTGGCCAAAATCCGAGCTAAGGATGCCAGGAGCGTCTTGACATGCGGTGGTGAATTCAATTCTCGTCAAATCGTCAGTCGTTTCGGTCCGAAAGCTCTTGATAACCCAAAGTCCTCA	no	Plantae	Tracheophyta	Magnoliopsida	Brassicales	Brassicaceae	Brassica		NA	Brassica sp.	Seems like a contaminant but can be from dry plant material, granivory. pollen etc.	vascular plant	#N/A	NA	NA	0	0	0	0	0	0	0	0	0	0	0	0	0	0	0	0	0	0	0	0	0	0	0	0	0	0	0	0	0	0	0	0	0
OTU_568	AACTCTCAACCCCCTTATTTTGTAATGATATAAGTGTGGGCTTGGTTCATGGTTGTTGAAGGCTTAACAGTCTTCTCAACTGAAATACACGAGCTACCTATTTTATAATAGACGGTTTGACTCGGCGTAATAACTATTTCGCTGAGGACGTCCTTTTATAATAGTAAATGGTGCTTCTAATTTAACATCAATTTAAGA	yes	Fungi	Basidiomycota	Cystobasidiomycetes	Buckleyzymales	Buckleyzymaceae	Buckleyzyma	aurantiaca	SH1223449.09FU / SH0964734.10FU	Buckleyzyma aurantiaca	Identical to this large SH with ex-type sequences from B. aurantiaca.	saprotroph	epiphyte	YES	YES	0	0	0	0	0	0	0	0	0	0	0	0	0	0	0	0	0	0	0	0	0	0	0	0	0	0	0	0	0	0	0	0	0
OTU_211	CAACCCTCAAGCATTGCTTGGTATTGGGTACCGCCCTGAACGGGGCGCACCTGAAATATAGTGGCGGTCCAGCGAGACATCGAGCGTAGTAAGATTTCATATCCCGCTCCAGATGCCTCTCGCGGCGACTTAGCCAACCAACGACGTATTTATTACCAC	yes	Fungi	Ascomycota	Lecanoromycetes	Caliciales	Caliciaceae	Buellia	griseovirens	SH1009673.10FU	Buellia griseovirens	Identical to this SH with reference specimen sequences from e.g. Estonia (Suija) and Poland (Kukwa).	lichen-forming	lichenized	YES	YES	0	0	0	0	0	0	0	0	0	0	0	0	0	0	0	0	0	0	0	0	0	0	0	0	0	0	0	0	0	0	0	0	0
OTU_481	TAACCACTCAAGCTCTCGCTTGGTATTGGGGTTCGCGGCTTCGCGGCTCCTAAAGTCAGTGGCGGTGCCTGTCGGCTCTACGCGTAGTAATACTCCTCGCGTCTGGGTCCGGTAGGTTGCTTGCCAGCAACCCCTAAATTTTTACA	yes	Fungi	Ascomycota	Leotiomycetes	Helotiales	Ploettnerulaceae	Cadophora		SH0962914.09FU / SH1012213.10FU	Cadophora cf. bubakii	98% matches to this SH with C. bubakii ex-isotype sequences.	saprotroph	litter_saprotroph	YES	NO	0	0	0	0	0	0	0	0	0	0	0	0	0	0	0	0	0	0	0	0	0	0	0	0	0	0	0	0	0	0	0	0	0
OTU_151	CAACCCTCAAGCATAGCTTGGTCTTGGGCCCTGCCGGCGACGGCTGGCCTTAAAAGCAGTGGCGGCGCCATCGAGCTCTACGCGTAGTAATTATACCCTCGCGTGTGAGTCCCGGTGGATGCTGGCCAGCAACCCCCAATTTTCTAT	yes	Fungi	Ascomycota	Leotiomycetes	Helotiales	Pezizellaceae	Calycellina		SH0979165.09FU	Calycellina cf. fagina	Excellent matches to this SH with Estonian fruiting body sequence from C. fagina, not on Finnish checklist.	saprotroph	litter_saprotroph	NO	NO	0	0	0	0	0	0	0	0	0	0	0	0	0	0	0	0	0	0	0	0	0	0	0	0	0	0	0	0	0	0	0	1	0
OTU_371	CAACCCTCAAGCGCAGCTTGGTCTTGGGCCCTGCCGGCAACGGCTGGCCTTAAAAGCAGTGGCGGCGCCATCGAGCTCTACGCGTAGTAATTCTACCCTCGCGTGTGAGTCCCGGTGGCCGCTGGCCAGCAACCCCCAATTTTTTACT	yes	Fungi	Ascomycota	Leotiomycetes	Helotiales	Pezizellaceae	Calycellina	ulmariae	SH0979064.09FU / SH0948453.10FU	Calycellina ulmariae	Identical matches to this small SH with fruiting body reference from UK, also from Estonian soil. In Finnish checklist as Calycellina ulmariae.	saprotroph	litter_saprotroph	YES	NO	0	0	0	0	0	0	0	0	0	0	0	0	0	0	0	1	0	0	0	0	0	0	1	0	0	0	0	0	0	0	0	0	0
OTU_274	CAACCCTCAAGCTCTGCTTGGTCTTGGGCCGCGCCGGTAACGGCGGGCCTCAAAAACAGTGGCGGCGCCGGTCGCGTCCTCAGCGTAGTAATTCTTCTCGCTGCTGGGCGCGGGCGGCCGCTGGCCAACAACCCCAAATTTTCTAT	yes	Fungi	Ascomycota	Leotiomycetes	Helotiales	Pezizellaceae	Calycina		SH0978882.09FU	Calycina sp. 1	Identical to this SH including eDNA reads labelled Calycina, also some non-SH eDNA reads.	wood-decaying	wood_saprotroph	YES	YES	0	0	0	0	0	0	0	0	0	0	0	0	1	0	0	0	0	0	0	0	0	0	0	0	0	0	0	0	0	0	0	0	0
OTU_277	CTCCCTCAAACCGCTGGGTTTGGTGTTGAGCAATACGACTTGGGTTTGCTTGAAAGACGGTAGTGGTAAGGCGGGATCGCTTTGACAATGGCTTAGGTCTAACCAAAAACATTGCTTGCGGCGGCAACGTCTACCACGTATATCTTCAAA	yes	Fungi	Ascomycota	Saccharomycetes	Saccharomycetales	Saccharomycetales family incertae sedis	Candida		SH0987662.09FU / SH1000215.10FU	Candida cf. albicans	Identical matches to this SH with Candida albicans reads, including ex-type, also soil eDNA.	saprotroph	nectar/tap_saprotroph	YES	YES	0	0	0	0	0	0	0	0	0	0	0	0	1	0	0	0	0	0	0	0	0	0	0	0	0	0	0	0	0	0	0	0	0
OTU_251	CTCTCTCTAATTTAATTAGGTTGTGAGCGATAACACGTTTTGCTTGAAATTTATTCATGGTTATATCTAGGTTCACCCAATTTATCACCATCTCTAAA	yes	Fungi	Ascomycota	Saccharomycetes	Saccharomycetales	Saccharomycetales family incertae sedis	Candida		SH1041230.09FU / SH0965310.10FU	Candida cf. argentea	Identical matches to this SH with Candida argentea reads, also soil eDNA.	saprotroph	nectar/tap_saprotroph	YES	YES	0	0	0	0	0	0	0	0	0	0	0	0	0	0	0	1	0	0	0	0	0	0	0	0	0	0	0	0	0	1	0	0	0
OTU_058	CTCCCTCAAACCTCTGGTTTGGCGTTGAGTGATACTCGGTTTACTTGAAAAACATGAAAAGCATAACTATTAGGTTTTACCAACTCGTTATACTAATCTACAA	yes	Fungi	Ascomycota	Saccharomycetes	Saccharomycetales	Saccharomycetales family incertae sedis	Candida		SH1040972.09FU / SH0980097.10FU	Candida cf. sake	Identical matches to this SH with Candida sake reads + type also soil eDNA.	saprotroph	nectar/tap_saprotroph	YES	YES	0	1	0	0	0	0	0	1	0	0	0	0	0	0	1	1	0	0	0	0	0	0	0	0	1	0	0	0	0	1	1	0	0
OTU_035	CTCCCTCAAACCCTCGGGTTTGGTGTTGAGCAATACGCTAGGTTTGTTTGAAAGAATTTAACGTGGAAACTTATTTTAAGCGACTTAGGTTTATCCAAAAACGCTTATTTTGCTAGTGGCCACCACAATTTATTTCATAA	yes	Fungi	Ascomycota	Saccharomycetes	Saccharomycetales	Saccharomycetales family incertae sedis	Candida		SH0988692.09FU / SH0950000.10FU	Candida cf. tropicalis	Identical matches to this SH with Candida tropicalis reads, including ex-type, also soil eDNA.	saprotroph	nectar/tap_saprotroph	YES	YES	0	0	0	0	0	0	0	0	0	0	0	0	0	0	0	1	0	0	0	0	0	1	1	0	0	0	0	0	0	1	0	0	0
OTU_023	CTCTCTCAAATCTTCGGATTTGGTTTTGAGTGATACTCTTAGTCAGACTAAGCGTTTGCTTGAAATGTATTGGCATGAGTGGTACTAGATAGTGCTGAACTGTTTCAATGTATTAGGTTTATCCAACTCGTTGACCAGTATAGTATTTGTTTATTACACAGGCTCGGCCTTACAACAACAAACAAA	yes	Fungi	Ascomycota	Saccharomycetes	Saccharomycetales	Saccharomycetales family incertae sedis	Candida	zeylanoides	SH1029489.09FU	Candida zeylanoides	Quite sharp for being this large. Identical matches to this global SH including type culture sequences from C. zeylanoides, genus names also Kurtzmaniella and Padina. Yeast.	saprotroph	nectar/tap_saprotroph	YES	NO	0	0	1	1	0	0	0	0	0	0	0	0	0	0	0	0	0	0	0	0	0	0	0	0	0	0	0	0	0	0	0	0	0
OTU_024	GCTCCCTTCAAACCCCCGGGTTTGGTGTTGCCTTCCGAAATATCACAGTTGTCGCAATACGTTACTTCAACTTTATTC	yes	Fungi	Ascomycota	Saccharomycetes	Saccharomycetales	Saccharomycetales family incertae sedis	Candida		multiple	Candida/Clavispora	Identical to multiple SHs in Candida/Clavispora, short sequence.	saprotroph	nectar/tap_saprotroph	YES	YES	0	0	0	0	0	0	0	0	0	0	1	1	0	0	0	0	0	0	0	0	0	0	0	0	0	1	0	0	0	0	0	0	0
OTU_273	AGCTCTCAAGCCTAATGCTTTATTGTCATTATGGTTTGGATTTGGACTCTGCTGTGTCTTTCGAGACATGGCTGGTCTTAAAAGCATTAGCTGGTCCTTGCGAGTCTTGGTTCTACTCGGCGTGATAATAATTATCTGACGTCGAGGACATCTTTCGGGATGGCCAAGGTTTTGTAAAGACCGCTTCTAATCCGTCCTAACAGACAATATATACATATTCTAC	yes	Fungi	Basidiomycota	Agaricomycetes	Cantharellales				SH0900869.09FU	Cantharellales sp. 1	99% matches to this eDNA only SH with soil reads labelled Cantharellales fam incertae sedis.	unclassified	#N/A	YES	YES	0	0	0	0	0	0	0	0	0	0	0	0	1	0	0	0	0	0	0	0	0	0	0	0	0	0	0	0	0	0	0	0	0
OTU_187	AGCTCTCAAGCAGAATCCTTTATTGTGATTCTTGTTTGGATTTGAACTCTGCCGTGTTAAAGCGGCTGGTTCTAAAAGCATTAGCTGGTCCTTGATTTTCTTGGTTCTACTCGGCGTGATAATTATCTAACGTTGAGGACATCTCTTTATTGAGGTGGCCAGGGTTTTCTATGGGTTGCTTCTAATCGTCTTCACAGACAATATATTTCAAT	yes	Fungi	Basidiomycota	Agaricomycetes	Cantharellales				SH1303978.09FU	Cantharellales sp. 2 (Sistotrema)	Identical matches to this eDNA only SH with eDNA soil reads from e.g. Estonia. Maybe Sistotrema.	unclassified	#N/A	YES	YES	0	0	0	0	0	0	0	0	0	0	0	0	0	0	0	0	0	0	0	0	0	0	1	0	0	0	0	0	0	0	0	0	0
OTU_352	AATCATCAATCGATGGATTGATCTATGTGGATTGGCTTCCACGTGGTGTTATCCTTCGACTTGGATGTGGAGGTTGCTGGCTTATAACAAAAGTCGGCTCTTCTTAAATGCATCAGCGATCCTTAGAGTAAGGGGGCTTTGGTTTGATAACTCGTTGTCTAATCAACTCCGACTCTTGTATTGCTTTACATTGTGACAACACAATCATTGACC	yes	Fungi	Basidiomycota	Agaricomycetes	Agaricales	Agaricales family incertae sedis	Cantharellula	umbonata	SH1253707.09FU / SH0842509.10FU	Cantharellula umbonata	Identical matches to this SH with reference fruiting body material from UK and Estonia, both main seqs give only this species in BLAST.	saprotroph	litter_saprotroph	NO	YES	0	0	0	0	0	0	0	0	0	0	0	0	0	0	0	0	0	1	0	0	0	0	0	0	0	0	0	0	0	0	0	0	0
OTU_070	AACAAACTCAAGTCAATTATTGCTTGGTCTTGGGCGTCGGGGATTCCCCGCGCCTTAATGTCGCCGGCTGGACGATCTGGATCTCAGCGTTGTGGCAACAAATTCGCTGGCGAGAAGGAGCGTCTGTGCCGTTAAACCTCCCATCAAA	yes	Fungi	Ascomycota	Dothideomycetes	Capnodiales				SH1035457.09FU	Capnodiales sp. 1	Identical mathces to this SH, all soil/air eDNA reads, also from Finland.	unclassified	#N/A	YES	YES	0	0	0	0	0	1	0	1	0	0	0	0	0	0	0	0	0	1	0	0	0	0	1	0	0	0	0	0	0	0	0	0	0
OTU_386	CACCACTCAAGCCTCGCTTGGTGTTGGGCGCCGCGGTCAAACGCGCGCCCCAATATCACCGGCCGGTCACCCGATCTCCGAGCGCAGAAGCACAAAACTTTCGCTCGAGGGCAAGGGGAATCGCGCCGTTAAAACCTCCATCAAA	yes	Fungi	Ascomycota	Dothideomycetes	Capnodiales				SH1041379.09FU / SH1005586.10FU	Capnodiales sp. 2	99% matches to this eDNA SH with Finnish house dust. Also identical to eDNA Aesculus/Pinus/fungal spore trap from Lithuania.	unclassified	#N/A	YES	YES	0	0	0	0	0	0	0	0	0	0	0	0	0	0	1	0	0	0	0	0	0	0	0	0	0	0	0	0	0	0	0	0	0
OTU_445	CACCATTCAAGCCTCGCTTGGTATTGGGCGTCGGGACACCCCGTGCCTCTAATTCATCGGCTGGACGGTCTGAATCTCAGCGTTGTGGATTATTCAATTCGCTGGCGAGGACGACCGGACGCGCCGTTAAAATCCTTTTTTTACA	yes	Fungi	Ascomycota	Dothideomycetes	Capnodiales				NA, closest to SH0993793.09FU	Capnodiales sp. 3	Identical to single eDNA read from Festuca roots Germany, closest SH 95% away, again grass root eDNA. Labelled Capnodiales	unclassified	#N/A	NO	NO	0	0	0	0	0	0	0	0	0	0	0	0	0	0	0	0	0	0	0	0	0	0	0	0	0	0	0	0	0	0	0	0	0
OTU_536	AACAAACCTCACGCCTGGCGTGGTATTGGGCCTTGGACCTCGCGTCGGGCCCCAAATGCGTCGGCTATGAAATAGTAAATGGGGAGTGCTGTAGCATGGTGCCGCAAATATCGACAAGTATATGCAGCGCGAAGCTTGTAGGCCCCTGCCCTGCGCGTTCGCATCGGTCCCCGGACCGAACACAA	yes	Fungi	Ascomycota	Dothideomycetes	Capnodiales				NA, closest to SH0964254.09FU	Capnodiales sp. 4	Identical to non-SH eDNA read from Nothofagus/NZ, 98% match to given SH which is small eDNA only SH.	unclassified	#N/A	NO	NO	0	0	0	0	0	0	0	0	0	0	0	0	0	0	0	0	0	0	0	0	0	0	0	0	0	0	0	0	0	0	0	0	0
OTU_238	CACCAATCAAGCCTGGCTTGGTATTGGGCCACGGGGGCGACCCGGGCCTCAAAGTCTTTCGGCTGGACGTCTCCAATCTCAGCGTCGTGGTTATTCAACTCGCTGTCGAGAGGGGGGGTCCGCGCCGGTAAACTCTTTCACA	yes	Fungi	Ascomycota	Dothideomycetes	Capnodiales				SH1021283.09FU/SH0983628.10FU or SH1021260.09FU	Capnodiales sp. 5	Good and equally good matches to both SHs with a few air eDNA reads, other from Baltics and other from Central Europe. Difficult to say anything, labelled Capnodiales in UNITE.	unclassified	#N/A	YES	YES	0	0	0	0	0	0	0	0	0	0	0	0	0	0	0	0	0	0	0	0	0	0	0	0	0	0	0	0	0	0	1	0	0
OTU_566	TCACCCCTCAAGCTCGGCTTGTTGTTGGACGTCGGTGGTCGTTTATCGACTACCCGCCCCAAAGATAATGACGGCGTCTGTGAGGACTCCAGTACACTGAGCTTCTTCGGAGCACGTATTGGCTAGAAATCCAGGCCCGGTCTCACCTATTATTTTTATAA	yes	Fungi	Ascomycota	Eurotiomycetes	Chaetothyriales	Herpotrichiellaceae	Capronia		NA, closest to SH0888610.09FU	Capronia sp. 1	96 % match to this SH in Capronia.	saprotroph	soil_saprotroph	YES	NO	0	0	0	0	0	0	0	0	0	0	0	0	0	0	0	0	0	0	0	0	0	0	0	0	0	0	0	0	0	0	0	0	0
OTU_336	AAATCATCATCCCGCCGGGTCCTGCCCGGCGGGGTTGGAGTTGGGTGTTGCCCTTTGCGGGCTCGCCTTAAATGTATCGGCGGCCGTCCCGGTCCGTTGTGTGGCGTGATACGTTTCGCTGTGCGGCGGGCCGGTGGCCTCCTTGAAACCGCCACCTCGTGTGGAAGCATC	yes	Fungi	Basidiomycota	Tremellomycetes	Tremellales	Trimorphomycetaceae	Carlosrosaea	foliicola	SH1104384.09FU / SH0986964.10FU	Carlosrosaea foliicola	Good matches to this small SH, with C. foliicola holotype sequence. Yeast from plant leaves, China, Sweden.	saprotroph	epiphyte	YES	NO	0	0	0	0	0	0	0	0	0	0	0	0	0	0	0	0	0	0	0	1	0	0	0	0	0	0	0	0	0	0	0	0	0
OTU_409	AATTCTCAAAATAAATCTTTTGTTCGTTCGATTGATTTTATTTTGGACTTGGAGGTCTTGCAGATTCACGTCTGCTCCTCTTAAATCTATTAGCTGGATCTCCGTGAACTCGGTTCCACTCGGCGTGATAAGTATCACTCGCTGAGGACACTGTAAAAAGGTGGCCGGGGTTGTGGAATGAACCGCTTCCAATAGTCCATTGACTTGGACAAAATATATTATTTATG	yes	Fungi	Basidiomycota	Agaricomycetes	Cantharellales	Ceratobasidiaceae			SH1147119.09FU	Ceratobasidiaceae 1	Identical to excellent matches to this seemingly eDNA-only SH with names Ceratobasidium and Ceratobasidiaceae. Includes ericoid mycorrhiza root from UK.	unclassified	#N/A	YES	NO	0	0	0	0	0	0	0	0	0	0	0	0	0	0	0	0	0	0	0	0	0	0	0	0	0	0	0	0	0	0	0	0	0
OTU_624	CATACCCAATCGACTCCTCCATTTCATGGAAGCCGAGTCGGACCTGGCCGTCCGGTTGAATAGCCGGTCGGCTGAAATGGATGCTCCGCTCCTAACCTCCCTTCAATGGGAAGGGGTCAGCCGGTAAGCATGAGCATCTCCTATTGGAGACGACTCAGCCTGCCGTTGAACTCCGGTCAGAAGCTTCATGGAGCCACAGGAAACCATCAAA	no	Plantae	Chlorophyta	Trebouxiophyceae	Chlorellales	Chlorellaceae	Apatococcus		NA	cf. Apatococcus 1	Apatococcus huge clade, main seqs 100-99% to a few German eDNA lamp post algae, apart from a few seq best match KX025119.	most likely freeliving	#N/A	NA	NA	0	1	0	0	1	1	1	1	0	1	1	0	1	1	1	1	1	1	1	1	1	1	1	0	1	1	1	0	1	1	1	1	0
OTU_633	CATACCCAATCGGATCCACCTCTTTTGATATTCAAAGGTAGGAGGACCGGAAATGGCCGTCCGGTTTCAAGATCGGTCGGCTGAAAGGAATGTTCCGCTCGCAATCTCCCTTTGATGGGAAAGAGCCAGCCGGTAAGCATGACCCTCTCCCTGCGGAGAAGGCCTAGCCTGCCGTTGAGCTCTGGTTGTGGGTTTCTGAGGAGCTTGACAGGAACCAACATTTGAA	no	Plantae	Chlorophyta	Trebouxiophyceae	Chlorellales	Chlorellaceae	Apatococcus		NA	cf. Apatococcus 10	Identical to good matches to eDNA reads from eesti soils Closest next match 83%. Also close to two non-unite seqs, Scotylus fungus ? And lamp post algae Germany.	most likely freeliving	#N/A	NA	NA	0	0	0	0	0	0	0	0	0	1	0	0	0	0	0	0	0	0	0	0	0	0	0	0	0	0	0	0	0	0	0	0	0
OTU_634	CATACCCAATCGGCTCCTCCCACTTGAAATAGATGGGAGGATGCCGGATCTGGCCGTCCGGTTGAACAGGCCGGTCGGCTGAAAGGATCGCTCCGCTCGCAACCTTCCCTTTGATGGGAAGGAGCCAGCCGGTAAGCATGACCTTCTCCGAATGGAGTTGGCCTGGCCTGCCGTTGAGCTCTGGTTGTGGGTTTATAAGGAGCCCGACAGGAACCACTTTTGAA	no	Plantae	Chlorophyta	Trebouxiophyceae	Chlorellales	Chlorellaceae	Apatococcus		NA	cf. Apatococcus 11	92-91% closest matches to eDNA unlabelled algae in UNITE, similar in BLAST. Apatococcus 88% matches.	most likely freeliving	#N/A	NA	NA	0	0	0	0	1	0	0	0	0	0	0	0	0	0	0	0	0	0	0	1	0	0	1	0	0	0	0	0	0	0	0	0	0
OTU_625	CATACCCAATCGACTCCTCCATTTAATGGATGCCGAGTCGGACCTGGCCGTCCGGTTGAATAGCCGGTCGGCTGAAATGTATGCTCCGCTCCTAACCTCCCTTCAATGGGAAGGGGTCAGCCGGTAAGCATGAGCATCTCCAATTGGAGACGACTCAGCCTGCCGTTGAACTCCGGTCGGAAGCTGTAGGGAGCCACAGGAAACAATCAAA	no	Plantae	Chlorophyta	Trebouxiophyceae	Chlorellales	Chlorellaceae	Apatococcus		NA	cf. Apatococcus 2	Very large clade. Main seq identical to some eDNA reads labelled Apatococcus.	most likely freeliving	#N/A	NA	NA	0	0	1	1	1	0	0	1	0	1	0	1	0	1	0	0	1	1	1	0	0	0	1	0	0	0	0	0	0	0	0	0	0
OTU_626	CATACCCAATCGACTACTTCCATTCGGGAAGTGTGTCGGACCTGGCCGTCCGGTTGAATGGCCGGTCGGCTGAAATGGATGCTCCGCTCCTTACCTCCCTTTAATGGGAAGGGGTCAGCCGGTAAGCATGGCCACCTCCAATTGGAGGCGGTTCAGCCTGCCGTTGAACTCCGGTCAGAAGCCGCAAGGAGCCACAGGAAACCTTTTGAA	no	Plantae	Chlorophyta	Trebouxiophyceae	Chlorellales	Chlorellaceae	Apatococcus		NA	cf. Apatococcus 3	Large clade, Apatococcus labelled eDNA reads from eesti/latvia soil + germany bark	most likely freeliving	#N/A	NA	NA	0	0	0	0	0	1	0	0	0	0	0	0	0	0	0	0	0	0	1	0	0	0	0	0	0	0	0	0	0	0	0	0	0
OTU_627	CATACCCAATCGACTACTTCCATTCGGGAAGTGTGTCGGACCTGGCCGTCCGGTTGAATGGCCGGTCGGCTGAAATGGATGCTCCGCTCCTAACCTCCCTTCAATGGGAAGGGGTCAGCCGGTAAGCATGAGCATCTCCTATTGGAGACGACTCAGCCTGCCGTTGAACTCCGGTCAGAAGCTTCATGGAGCCACAGGAAACCATCAAA	no	Plantae	Chlorophyta	Trebouxiophyceae	Chlorellales	Chlorellaceae	Apatococcus		NA	cf. Apatococcus 4	4 best score matches (96-94%) from non-UNITE reads from Germany (eDNA from lamp post + plastic bin, uncultured Apatococcus).	most likely freeliving	#N/A	NA	NA	0	0	0	0	0	0	0	0	0	0	0	0	0	0	0	0	0	0	0	0	0	0	0	0	0	0	0	0	0	0	0	0	0
OTU_628	CATACCCAATCGACTCCTCCATTTCATGGAAGCCGAGTCGGACCTGGCCGTCCGGTTGAATAGCCGGTCGGCTGAAATGGATGCTCCGCTCCTTACCTCCCTTTAATGGGAAGGGGTCAGCCGGTAAGCATGGCCACCTCCAATTGGAGGCGGTTCAGCCTGCCGTTGAACTCCGGTCAGAAGCCGCAAGGAGCCACAGGAAACCTTTTGAA	no	Plantae	Chlorophyta	Trebouxiophyceae	Chlorellales	Chlorellaceae	Apatococcus		NA	cf. Apatococcus 5	96-95% matches to some eDNA reads labelled Apatococcus	most likely freeliving	#N/A	NA	NA	0	0	0	0	0	0	0	0	0	0	0	0	0	0	0	0	0	0	0	0	0	0	0	0	0	0	0	0	0	0	0	0	0
OTU_629	CATACACAATCGACTATTCCTTTAACGGATGTTTAGTCGGACCTGGCCGTCCGGTTGAATGGCCGGTCGGCTGAAATGGATGCTCCGCTCCTAACCTCCCTTTGATGGGAAGGGGTCAGCCGGTAAGCATGGCCACCTCCAAATGGAGGCGGTTCAGCCTGCCGTTGAACTCCGGTGAGAAGCCACAAGGAGCCACAGGAACCTTTTGAA	no	Plantae	Chlorophyta	Trebouxiophyceae	Chlorellales	Chlorellaceae	Apatococcus		NA	cf. Apatococcus 6	Best matches 93% in Trebouxiales/Apatococcus stuff.	most likely freeliving	#N/A	NA	NA	0	0	0	0	0	0	0	0	0	0	0	0	0	0	0	0	0	0	0	0	0	0	0	0	0	0	0	0	0	0	0	0	0
OTU_630	CATACCCAATCGACTACTCCCATATGGGAAAGTAGTCGGACCTGGCCGTCCGGTTGAATGGCCGGTCGGCTGAAATGGATGCTCCGCTCCTAACCTCCCTTTAATGGGAAGGGGTCAGCCGGTAAGCATGGCCACCTCCAATTGGAGGCGGTTCAGCCTGCCGTTGAACTCCGGTCAGGAGCCACAAGGAGCCACAGGAACCTCTTGAA	no	Plantae	Chlorophyta	Trebouxiophyceae	Chlorellales	Chlorellaceae	Apatococcus		NA	cf. Apatococcus 7	Main seqs identical to 99% to some eDNA reads labelled Apatococcus	most likely freeliving	#N/A	NA	NA	0	0	0	0	1	0	1	1	0	0	0	1	0	0	0	0	0	0	0	0	1	1	0	0	1	0	0	0	0	0	0	0	0
OTU_631	CATACCCAATCGACTACTCCCATATGGGAAAGTAGTCGGACCTGGCCGTCCGGTTGAATGGCCGGTCGGCTGAAATGGATGCTCCGCTCCTAACCTCCCTTCAATGGGAAGGGGTCAGCCGGTAAGCATGAGCATCTCCTATTGGAGACGACTCAGCCTGCCGTTGAACTCCGGTCAGAAGCTTCATGGAGCCACAGGAAACCATCAAA	no	Plantae	Chlorophyta	Trebouxiophyceae	Chlorellales	Chlorellaceae	Apatococcus		NA	cf. Apatococcus 8	96-94% closest matches, German lamp posts and also SH1205175.09FU	most likely freeliving	#N/A	NA	NA	0	0	0	0	0	0	0	1	0	0	0	0	0	0	0	0	0	0	0	0	1	0	0	0	0	0	0	0	0	0	0	0	0
OTU_632	CATACCCAATCGACTCCTCCATTTCATGGAAGCCGAGTCGGACCTGGCCGTCCGGTTGAATAGCCGGTCGGCTGAAATGGATGCTCCGCTCCTAACCTCCCTTTAATGGGAAGGGGTCAGCCGGTAAGCATGGCCACCTCCAATTGGAGGCGGTTCAGCCTGCCGTTGAACTCCGGTCAGGAGCCACAAGGAGCCACAGGAACCTCTTGAA	no	Plantae	Chlorophyta	Trebouxiophyceae	Chlorellales	Chlorellaceae	Apatococcus		NA	cf. Apatococcus 9	96-94% closest matches, German lamp posts and also SH1205175.09FU and SH1205174.09FU BLAST closest names in Apatococcus.	most likely freeliving	#N/A	NA	NA	0	0	0	0	1	0	0	0	0	0	0	0	0	0	0	0	0	0	0	0	0	0	0	0	0	0	0	0	0	0	0	0	0
OTU_638	TTAAACCCTCACCCCCTCTAACTTGCTTAGAACGGAGTGGAACTGGCTTTCCCAGGCTTTACGGCCTGGGTTTGCTGAAGTGTAGAGGTTGATGCATGGACCCGTTATGGGCCTCAGCTGGGTAGGTGACTTAGTCGCTAATGCTTTAGCTGTTGGCTTGGGACTGTGCTTGTCGACCCAAACCAGGAAAGCCTCGTGCTTTTTTAAA	no	Plantae	Chlorophyta	Trebouxiophyceae	Chlamydomonadales	Chalmydomonadaceae	Chlamydomonas		NA	cf. Chlamydomonas	misslabelled eDNA read Agaricales, next best matches 87-85% in Chlamydomonas.	most likely freeliving	#N/A	NA	NA	0	0	0	0	0	0	0	0	0	0	0	0	0	0	0	0	0	0	0	0	0	0	0	0	0	0	0	0	0	0	0	0	0
OTU_359	TCACCTCTCAAGCCTGGCTTGCTGTTGGACTTTAGGTCTTGCTTAGGCATGACCGGTCCCAAAGATAATGACGGCGTCTGTGAGGACCCCAGTACATTGAGCTTTTATTAGCACGTACTAGGTGGGAGTCCAGGCCCGGTCTTAACTATAATTTTCTTAA	yes	Fungi	Ascomycota	Eurotiomycetes	Chaetothyriales	Herpotrichiellaceae	Cladophialophora		SH0898022.09FU / SH0731834.10FU	cf. Cladophialophora sp. 1	100-98% matches to this SH with identical match to demiatecous hyphomycete from Mallorca limestone + soil and plant eDNA, also identical to non-SH reads from Scotylus/Sweden, soil/Norway, Pinus sylvestris/Lithuania, soil/Eesti, Ulmus glabra/Lithuania.	saprotroph	soil_saprotroph	YES	YES	0	0	0	0	0	0	0	0	0	0	0	0	0	0	0	1	0	0	0	0	0	0	0	0	0	0	0	0	0	0	0	0	0
OTU_256	TCACTAATCAAGCCTGGCTTGCTGTTGGACCTCTTGTCGTTAAAGCGACAGGTCCTAAAGATAATGACGGTTGTTAATTAGACCCCAGATGCAACGAGCTTTCATTAGCACGCATGATAGGTGGCCTTTTTAACCCGGTCTTTTTTAACCAATTTTACAA	yes	Fungi	Ascomycota	Eurotiomycetes	Chaetothyriales	Herpotrichiellaceae	Cladophialophora		SH0920363.09FU	cf. Cladophialophora sp. 2	Large cluster, identical to excellent matches to this SH, with reads from needles, eDNA, Cladonia furcata, Lethraria vulpina. Demiatecous hyphomycete?	saprotroph	soil_saprotroph	NO	YES	0	0	0	0	0	0	0	0	0	0	0	0	0	0	0	0	0	0	0	0	0	0	0	0	0	0	0	0	0	0	0	1	0
OTU_145	AATTCTCAACCCTTTCAGCTTTTGCGAGCTGGATTGGCTTGGATGTGGAGGTTTTTGCGGGCTTCTCAGAAGTCGGCTCCTCTTAAATGCATTAGCGGAACCTTTGTGGACCAGCTTTGGTGTGATAATTATCTACGCCATGGTTGTGAAGCAGCTTTACATGGGGTTCAGCTTCTAACAGTCCATTGACTTGGACAATTTCTGACA	yes	Fungi	Basidiomycota	Agaricomycetes	Agaricales	Agaricales family incertae sedis	Collybia		SH1201763.09FU / SH0976032.10FU	cf. Collybia sp.	SH is ok and has Estonian reference material, many names in Collybia sensu lato. Clustering not ideal.	saprotroph	mycoparasite	YES	NO	0	0	0	0	0	0	0	0	0	0	0	0	0	0	0	0	0	0	0	0	0	0	0	0	0	0	0	0	0	0	1	0	0
OTU_471	CAACCCTCAAGCTCTGCTTGGTATTGGACCTTCGCCTTCCCGGCGGGTCTCAAAATCAGTGGCGGCGCCATCCGGCTCTAAGCGTAGTAATACTTCTCGCTACAGGGCTCCGGGCGGAAGCTGGCCAACAACCCTCAATTTTCAAA	yes	Fungi	Ascomycota	Leotiomycetes	Helotiales	Helotiales family incertae sedis	Crocicreas		NA, closest to SH0905522.09FU	cf. Crocicreas sp.	93% best match to above SH. Single, maybe a unsequenced/unknown taxon.	saprotroph	litter_saprotroph	NO	NO	0	0	0	0	0	0	0	0	0	0	0	0	0	0	0	0	0	0	0	0	0	0	0	0	0	0	0	0	0	0	0	0	0
OTU_519	GTACCCTCAAGCTCTGCTTGGTGTTGGAGACCGCCCCGGTGGGGCGTCCCCGAAAGTCAGCGGCGACGTAGCCGGCTCCCTGGCGTAGTGACTGCTGTCGCCCCGGAGTCGGTCGTGCGTCCGCCGGACAACAACCACTTATGA	yes	Fungi	Ascomycota	Lecanoromycetes	Ostropales	Stictidaceae	Cryptodiscus		NA	cf. Cryptodiscus sp.	98% match to Gastrodia orchid root mycobiome, best SHs 92% away, 90% to C. pallidus SH.	other_parasite	lichen_parasite	NO	NO	0	0	0	0	0	0	0	0	0	0	0	0	0	0	0	0	0	0	0	0	0	0	0	0	0	0	0	0	0	0	0	0	0
OTU_422	CAACCCTCAAGCTCTGCTTGGTATTGGGCCTCACCCGTTAGGGCGTGCCTTAAAATCAGTGGCGGTGCCATCTGGCTCTAAGCGTAGTAATTCTCTCGCTATAGGGTCTTGTGGATGCTTGCCATCAACCCCAAATTTTCTAT	yes	Fungi	Ascomycota	Leotiomycetes	Helotiales	Dermateaceae	Cryptosporiopsis		NA, closest to SH0975887.09FU	cf. Cryptosporiopsis sp.	Identical to non-SH eDNA reads European forest soil roots + Scotylus/beetle, 96% to given Cryptosporiopsis eDNA SH.	saprotroph	unspecified_saprotroph	YES	YES	0	0	0	0	0	0	0	0	0	0	0	0	0	0	0	0	0	0	0	0	0	0	0	0	0	0	0	0	0	0	0	0	0
OTU_042	CTCTCTCAAACAAAAAATTTTTTCTTTTTTTGTTTGGTATTGAGTGATACTCTGCTTGCAGTGTTAACTTGAAATATCGTTTATTTTGGCAAGAGCGTGCTAGCGCAGCCTCTGCCTACTGAGATAATGTATTAGGTTCTACCAACTCGTTATAGCGGTAAGCATGCTTTCCTAGCTCTTTCAGGGCTCGGCCTAACAACAACCATATCATAAA	yes	Fungi	Ascomycota	Saccharomycetes	Saccharomycetales	Phaffomycetaceae	Cyberlindnera		closest to SH0922337.09FU	cf. Cyberlindnera	Single small cluster, 96% matches to C. suaveolens SH, unclear.	saprotroph	nectar/tap_saprotroph	NO	NO	0	0	0	0	0	0	1	0	0	0	0	1	0	0	0	1	0	1	0	0	0	0	1	0	1	0	0	0	0	0	0	0	0
OTU_483	AATCATCAACCTCTTACACTTTGTGTGAAAGGCTTGGACTTGGAGGGCCATGCCGGCGTGAGTCGGCTCCTCTGGAATGCATTAGCTGGACCATGAGTCTGGTTGTACGGTGTGATAATTATCTGCATCGTCTGCCTCTCTGCGGATCAGCTTCAAACCGTCTCCTGCGGAGACAATCATTTTGAC	yes	Fungi	Basidiomycota	Agaricomycetes	Polyporales	Dacryobolaceae	Dacryobolus		NA, closest to SH1308332.09FU	cf. Dacryobolus sp.	Excellent match to single eDNA read from Scotylus beetle (Sweden), best SH match Dacryobolus sudans/karstenii, 98%, this could be something related or D. sudans/karstenii s. lato.	wood-decaying	wood_saprotroph	NO	YES	0	0	0	0	0	0	0	0	0	0	0	0	0	0	0	0	0	0	0	0	0	0	0	0	0	0	0	0	0	0	0	0	0
OTU_283	CACCACTCAAGCACTGCTTGGTATTGGGCACCCGTCCGCCGTCAAGGCGGGCGTGCCTCGAAGACCTCGGCGGGGTTTCACCAACTTCGGGCGTAGTAGAGTCAAATCAAAACGTCTTATAAGCTTGGGGGGACTCCATTGCCGTAAAACCTTTTTTACATTCTA	yes	Fungi	Ascomycota	Dothideomycetes	Dothideales	Dothideaceae	Dothiora		NA	cf. Dothiora sp.	Identical to excellent matches to non-SH reads of eDNA Aesculus (Lithuania) and Pinus (Lithuania) with annotation Dothiora.	wood-decaying	wood_saprotroph	YES	YES	0	0	0	0	0	0	0	0	0	0	1	0	0	0	0	0	0	0	0	0	0	0	0	0	0	0	0	0	0	0	0	0	0
OTU_401	CTACCCTGGAGCCCTGCTCTGTGATGGGCCCCGTCCTCGCGGACGGGCCCGAAACCCGTGGGCGCCGTCGTGTCCGGCCCTGAGCGTAGCAAGAGAAATCCCTCGCTCGGAGTGCCTGTCGGTCGGTCGCCCCGAACCCCCATTTTTACAA	yes	Fungi	Ascomycota	Dothideomycetes	Venturiales	Venturiaceae	Fagicola		SH0989320.09FU or SH0979512.09FU / SH0987986.10FU	cf. Fagicola fagi 1	Identical to excellent matches to this large SH including many names and types in Venturiaceae, including Venturia, Tyrannosorus, Fusicladium, Fagicola. UNITE preferes Fagicola fagi based on es-type sequence.	saprotroph	litter_saprotroph	YES	NO	0	0	0	0	0	0	0	0	0	0	0	0	0	0	0	0	0	0	0	0	0	0	1	0	0	0	0	0	0	0	0	0	0
OTU_474	CTACCCTGGAGCCCTGCTCTGTGATGGGCCCCGTCCTCGCGGACGGGCCCGAAACCCGTGGGCGCCGTCGTCCGGCCCCGAGCGTAGCAAGAGAAATCCCTCGCTCGGAGAGTCTGGCGGTGGCCGCCCCGACCCATTTTTACAA	yes	Fungi	Ascomycota	Dothideomycetes	Venturiales	Venturiaceae	Fagicola		SH0979512.09FU / SH0987986.10FU	cf. Fagicola fagi 2	Identical to excellent matches to this large SH including many names and types in Venturiaceae, including Venturia, Tyrannosorus, Fusicladium, Fagicola. Unite preferes Fagicola fagi based on ex-type sequence.	saprotroph	litter_saprotroph	YES	NO	0	0	0	0	0	0	0	0	0	0	0	0	0	0	0	0	0	0	0	0	0	0	0	0	0	0	0	0	0	0	0	0	0
OTU_485	CAACCCATCATGCTTCGGCATGGTCTTGGGGCCTGCGGTTTCGCAGCCTCTAAACGCAGTGGCGGTGCTATTGAGCTCTGAGCGTAGTAATTCTTCTCGCTATAGGGTCTCGGTGGTGACTTGCCAACAACCCCCCATTTTTATCA	yes	Fungi	Ascomycota	Leotiomycetes	Helotiales	Discinellaceae	Gyoerffyella		SH0977011.09FU / SH0908295.10FU	cf. Gyoerffyella 1	Identical to this large SH with multiple names in Helotiales, named Gyoerffyella entomobryoides based on reference sequence, includes also multiple ex-type sequences.	saprotroph	litter_saprotroph	YES	NO	0	0	0	0	0	0	0	0	0	0	0	0	0	0	0	0	0	0	0	0	0	0	0	0	0	0	0	0	0	0	0	0	0
OTU_456	CAACCCATCAAGCTTCGGCTTGGTCTTGGGGCCTGCGGTTTCGCAGCCTCTAAACCCAGTGGCGGTGCTATTGAGCTCTGAGCGTAGTAATTTCTCTCGCTATAGAGTCTCGGTGGTGACTTGCCAACAACCCCCAATTTTTATCA	yes	Fungi	Ascomycota	Leotiomycetes	Helotiales	Discinellaceae	Gyoerffyella		SH0977011.09FU / SH0908295.10FU	cf. Gyoerffyella 2	Identical to this large SH with multiple names in Helotiales, named Gyoerffyella entomobryoides based on reference sequence, includes also multiple ex-type sequences.	saprotroph	litter_saprotroph	YES	NO	0	0	0	0	0	0	0	0	0	0	0	0	0	0	0	0	0	0	0	0	0	0	0	0	0	0	0	0	0	0	0	0	0
OTU_609	CAACCCATCAAGCTTCTGCTTGGTCTTGGGGCTTGCGGTTTCGCATCCTCTAAACTCAGTGGCGGTGCTATTGAGCTCTGAGCGTAGTAATTTTATCTCGCTATAGGGTCTCGGTGGTTACTTGCCAGCAACCCCCAATTTTTATCA	yes	Fungi	Ascomycota	Leotiomycetes	Helotiales	Discinellaceae	Gyoerffyella		SH0977011.09FU / SH0908295.10FU or SH1241673.09FU / SH0810003.10FU	cf. Gyoerffyella 3	Identical to this large SH with multiple names in Helotiales, named Gyoerffyella entomobryoides based on reference sequence, includes also multiple ex-type sequences. Smaller SH with single sequence in Fontanospora.	saprotroph	litter_saprotroph	YES	NO	0	0	0	0	0	0	0	0	0	0	0	0	0	0	0	0	0	0	0	0	0	0	0	0	0	0	0	0	0	0	0	0	0
OTU_495	CAACACTCAAGCTCAGCTTGGTCTTGAGCCCAGCGGGTAACCGCAGGCTTTAAAATCAGTGGCGGCGCCATCTGGCTCTCAGCGTAGTAATACTCCTCGCTCGTGACCCCAGGTGGATGCTGGCCAGCAACCCCCAACTTTCTAA	yes	Fungi	Ascomycota	Leotiomycetes	Helotiales	Pezizellaceae	Hyalodendriella		0	cf. Hyalodendriella / Chalara	Identical to non-SH reads Pinus soil eDNA (as Chalara) and Platanthera orchid roots / Belgium, 99% matches to given SH with eDNA reads labelled Hyalodendriella. A possible anamorph-teleomorph link between these two genera.	wood-decaying	wood_saprotroph	YES	YES	0	0	0	0	0	0	0	0	0	0	0	0	0	0	0	0	0	0	0	0	0	0	0	0	0	0	0	0	0	0	0	0	0
OTU_601	CAACCCTCGACATCCCCTTGGGGAAGTCGGCGTTGGGGACCGGCAGCACACCGCCGGCCCCGAAATTGAGTGGCGGCCCGTCCGCGGCGACCTCTGCGTAGTAATCCAACCTCGCACCGGAACCCCGACGTGGCCACGCCGTAAAACACCCAACTTTCTGAA	yes	Fungi	Ascomycota	Sordariomycetes	Hypocreales	Cordycipitaceae	Liangia		SH1259376.09FU / SH0740173.10FU	cf. Liangia sinensis	Identical matches to this SH, fungal hyperparasite or maybe the Lecanicillium anamorph, generic classification unclear.	other_parasite	#N/A	NO	YES	0	0	0	0	0	0	0	0	0	0	0	0	0	0	0	0	0	0	0	0	0	0	0	0	0	0	0	0	0	0	0	0	0
OTU_101	TCAACCATCAAGCACTGCTTAGTATTGGGCGTCGTCCCCCCGTGGACGTGCCTTAAACGCCTCGGCGGCGGTTCCAAACCTCAAGCGTAGTAGAATATCTTATTTAGCTTTCTAGGTTTGGGGCTGCTCTGCCTCTAGACACCATTTACCTCAA	yes	Fungi	Ascomycota	Arthoniomycetes	Lichenostigmatales				NA, closest to SH0964472.09FU	Cf. Lichenostigmatales	Large cluster. 96% matches to this SH with reads from lichen thalli and bryophyte leaves and soil, + one non-unite read from Pinus needles. Maybe a lichen/plant associated fungus.	unclassified	#N/A	YES	YES	0	0	0	0	0	0	0	0	0	0	0	0	0	1	0	0	0	0	0	0	0	0	0	0	0	0	0	0	0	0	0	0	0
OTU_489	TAACCACTCAAGCCTGGCTTGGTATTGGAGTTTGCGGTTCCGCAGCTTCTAAAATCAGTGGCGGTGCCGGTGTGGCTCTACGCGTAGTAATTCTTCTCGCGATGGAGTTCCCCTGGTTACTTGCCAGAACCCCCAATTTTTACA	yes	Fungi	Ascomycota	Leotiomycetes	Helotiales	Mollisiaceae	Mollisia		SH1240996.09FU / SH0858779.10FU	cf. Mollisia monilioides	Identical to this SH with many names, mostly eDNA reads from various ecologies and names, labelled in UNITE based on ex-type sequence of Mollisia monilioides from Canada, not on Finnish checklist and no sanger sequence specimens from Finland as reference.	plant_pathogen	plant_pathogen	YES	YES	0	0	0	0	0	0	0	0	0	0	0	0	0	0	0	0	0	0	0	0	0	0	0	0	0	0	0	0	0	0	0	0	0
OTU_512	CAACCCTCGCGCCCAATTGTGGGCAGCGGTGTTGGGGACCGGCACCCGAAGGAAACCCCCCCGGGGGCCCTCCGAGCCGCCCCCTAAATACAGTGGCGGTCTCGCTGCAGCCTCCCTTGCGTAGTAGCACACCTCGCACCGGAGCGCAGCGCGGCCACGCCGTAAAACCCCCGACTTTCATGA	yes	Fungi	Ascomycota	Sordariomycetes	Hypocreales	Niessliaceae	Niesslia		SH1078503.09FU / SH0989897.10FU	cf. Niesslia tenuis	Identical to this SH with ex-type sequences from N. tenuis, also names in Eucasphaeria, Monocillium, Cosmospora, call this tentatively N. tenuis.	saprotroph	litter_saprotroph	NO	NO	0	0	0	0	0	0	0	0	0	0	0	0	0	0	0	0	0	0	0	0	0	0	0	0	0	0	0	0	0	0	0	0	0
OTU_534	CAACCCTCAAGCACTGCTTGGTGTTGGGGGCCGGCGAGGTCGTCTTTCTCGACGCGCCGCCCCCGAAATGACTTGGCGGCCCCGTCGCGGCCCTTCCTCTTGCGTAGTAGCACACACCTCGCATCGGGAGCCCGACGGCGGCCACTGCCGTAAAACACCCAACTTTCTCAGA	yes	Fungi	Ascomycota	Sordariomycetes	Hypocreales	Clavicipitaceae	Parametarhizium		SH1071638.09FU / SH1071656.09FU / SH0858824.10FU	cf. Parametarhizium sp.	Identical to excellent matches to two SHs with ex-type material from chinese species of Parametarhizium sp. + some eDNA reads.	saprotroph	#N/A	YES	NO	0	0	0	0	0	0	0	0	0	0	0	0	0	0	0	0	0	0	0	0	0	0	0	0	0	0	0	0	0	0	0	0	0
OTU_549	CAACCCTCAGAACCCCTTCGGGGCGTTACTGGTGTTGGGGATCGAGAGCCCTAGGCTCCCGTCCCTTAAATCTATTGGCGGCTCCGGAGTCTGTCTCCCCTGCGTAGTATTGCATCTCGCTTTGGTGACTTCTTCGGGCTGCTGTGGCCCTGCCACGAAACCCCCACTA	yes	Fungi	Ascomycota	Sordariomycetes	Hypocreales	Sarocladiaceae	Parasarocladium		SH1076898.09FU	cf. Parasarocladium sp.	Identical to excellent matches to this mainly eDNA-based SH + some non-SH reads.	saprotroph	unspecified_saprotroph	YES	YES	0	0	0	0	0	0	0	0	0	0	0	0	0	0	0	0	0	0	0	0	0	0	0	0	0	0	0	0	0	0	0	0	0
OTU_382	CAACCCCTCAGGCCCTGGTGCCTGGCGTCGGGGCGCTTCCCCTCACCGGGAACCCCCTAGAATCAGTGGCGGACCCGCCGCGGCTCCGAGCGCAGTAGTAAAATTCTCGCTTTGGAGGCCCGTGGAGGGATTCCGGCCGTTAAACCGGGCTCTTTTGTCCATTTTTACAA	yes	Fungi	Ascomycota	Sordariomycetes	Phomatosporales	Phomatosporaceae	Phomatospora		SH1074697.09FU	cf. Phomatospora sp. 1	98% matches to this SH with eDNA reads and name Phomatospora, also Asclepias eDNA from USA and some eDNA/China.	wood-decaying	wood_saprotroph	NO	NO	0	0	0	0	0	0	0	0	0	0	0	0	0	0	1	0	0	0	0	0	0	0	0	0	0	0	0	0	0	0	0	0	0
OTU_482	CAACCCTTAAGCTCAGCTTAGTGTTGGGAATCTACCGTGAGCGGTGCTACCTGGTACCTACCCTGTAGCGGGCGTAGGCTACCCTGTAGCTACCCTGTAGTTCCTCAAATTCAACGGCGGGGTTATAGTCATCTCTGAGCGCAGTAATTTTTATCACGCTTTTGAAGGTGCTATAGCCCTCGCCGCTAAACCCCCAAATTTTTAAT	yes	Fungi	Ascomycota	Sordariomycetes	Xylariales	Xylariales family incertae sedis	Polyscytalum		NA, closest to SH0960449.09FU	cf. Polyscytalum sp.	Identical to excellent matches to a few eDNA reads (picea needles + soil from Lithuania, one labelled Polyscytalum). Best SH matches various Polyscytalum SHs, this is probably a similar species.	plant_pathogen	plant_pathogen	YES	YES	0	0	0	0	0	0	0	0	0	0	0	0	0	0	0	0	0	0	0	0	0	0	0	0	0	0	0	0	0	0	0	0	0
OTU_635	TTCACCCACTCGCCACCTTTTCCCTCTTCTCTCGAAGAAGGGCGGTCTAGAAAGGCGGACCTGGCTTTCCCCGTGACTCTTGGGACGAACGGGGTCGGCTGAAGAACAGAGGCTTGAGCATGGCGCCGCACGATGGCAGCCGGCTTGGTAGGTGGCTCACGCTACATGCCGCCGGAGGCCGCAGCGCCATGTTGTAAGGCCCGCAGGAACCGGCCCTCGCGGTCGGACACTCAAC	no	Plantae	Chlorophyta	Trebouxiophyceae	Chlorellales	Chlorellaceae	Pseudochlorella		NA	cf. Pseudochlorella 1	100-99% matches to eDNA from Festuca roots /Germany, Scotylus beetle / Sweden, spruce stump / Norway. Pseudochlorella things 90% matches.	most likely freeliving	#N/A	NA	NA	0	0	0	0	0	0	0	0	0	0	0	0	0	0	0	0	0	0	0	0	0	0	0	0	0	0	0	0	0	0	0	0	0
OTU_636	TTCACCCACTCGCCACCTTTTCCCTCTTCTCGAAGAGCGGACTAGGAAGGCGGACCTGGCTTTCCCCGTGACTCTCGCGACGAACGGGGTCGGCTGAAGAACAGAGGCTTGAGCATGGCGCCGCACAATGGCAGCCGGCTTGGTAGGTGGCTCACGCTACATGCCGCCGGAGGTCGCAGCGCCATGTTGTAAGGCCCGCAGGAACCGACCTCTCGAGGTCGGACACTTAAC	no	Plantae	Chlorophyta	Trebouxiophyceae	Chlorellales	Chlorellaceae	Pseudochlorella		NA	cf. Pseudochlorella 2	100-99% matches to eDNA from Festuca roots /Germany, Scotylus beetle / Sweden, spruce stump / Norway. Pseudochlorella things 90% ish matches.	most likely freeliving	#N/A	NA	NA	0	0	0	0	0	0	0	0	0	0	0	0	0	0	0	0	0	0	0	0	0	0	0	0	0	0	0	0	0	0	0	0	0
OTU_637	TTCACCCCCTCGCTACCTTCTCCTCTCTTCGCCGAGCAGCGAGAACAGGTTGGCGGACCTGGCCTTCCCCGTGATTCCTCAGGGACTGATCGGGGTTGGCTGAAGAACAGAGGCTTGAGCATGGCGCCGCATCATGGCAGCCGGCTTGGTAGGTGGCTCACGCTACATGCCGCCGGAGGTCGCAGCGCCGTGCTGTGGAGCCCGCAGGAACCGACCCACCCGGATCGGACACTCACTC	no	Plantae	Chlorophyta	Trebouxiophyceae	Chlorellales	Chlorellaceae	Pseudochlorella		NA	cf. Pseudochlorella 3	91% to Gloeocystis -labelled read, 100% to "uncultured fungus" -labelled read from Lithuanian soils, next best matches near Pseudochlorella pringsheimii. Maybe something near Pseudochlorella?	most likely freeliving	#N/A	NA	NA	0	0	0	0	0	0	0	0	0	0	0	0	0	0	0	0	0	0	0	0	0	0	0	0	0	0	0	0	0	0	0	0	0
OTU_563	GTACCCTCAAGCTCTGCTTGGTGTTGGGTGTTTGTCCCGCCTTTTGCGCGTGGACTCGCCTTAAAGCGATTGGCAGCCGGCATATTGTCTCGGAGCGCAGCACATTTTGCGCTTCTTTGCATACTTGTTGGCATCCAGTAAGCCCTTTACATTTGC	yes	Fungi	Ascomycota	Dothideomycetes	Pleosporales	Cucurbitariaceae	Pyrenochaeta		SH0960152.10FU	cf. Pyrenochaeta xanthoriae	Identical to excellent matches to this SH with specimens labelled P. xanthoriae near Nematostoma parasiticum. P. xanthoriae is a lichenicolous fungus.	wood-decaying	wood_saprotroph	YES	YES	0	0	0	0	0	0	0	0	0	0	0	0	0	0	0	0	0	0	0	0	0	0	0	0	0	0	0	0	0	0	0	0	0
OTU_285	TACCACTCAAGCTCAGCTTGGTATTGGGGCCCGCCCACCAGCGGCCCCTAAAGTCAGTGGCGGTGCCGGTCGGCTCTAAGCGTAGTAATACTCCTCGCTATAGGGTCCGGTCGGTTGCTTGCCAACAACCCCAAATTTTATCA	yes	Fungi	Ascomycota	Leotiomycetes	Helotiales	Ploettnerulaceae	Pyrenopeziza		NA, nearest to SH0963009.09FU	cf. Pyrenopeziza sp.	Identical matches to some non-SH Quercus eDNA reads Lithuania/Sweden, other labelled Phialophora, but then again excellent 99-97% matches to given Helotiales SH with Pyrenopeziza caespiticia fruiting body.	plant_pathogen	plant_pathogen	YES	YES	0	0	0	0	0	0	0	0	0	0	1	0	0	0	0	0	0	0	0	0	0	0	0	0	0	0	0	0	0	0	0	0	0
OTU_591	CACCATTTAAACAATCACTTTGTGATAGTTTAGTCATGGGGATTTGATATTACTTTGTAATATCTTCTCTGTAATGTATTGACTGTCTGTATATTTTGGTCTTTAGTTGTGACAATTTGTATTCAACTTGAAAGAACGATTTGTACTTGTCGCTGTTTCTATAGAGTTTCCAACTCTTCTAA	yes	Fungi	Ascomycota	Laboulbeniomycetes	Pyxidiophorales	Pyxidiophoraceae	Pyxidiophora		SH0974812.10FU	cf. Pyxidiophora arvernensis	99% match to this SH with Pyxidiophora arvenensis sequence from Poland. Curiously other Pyxidiophora sequences are 80% matches only.	saprotroph	litter_saprotroph	YES	NO	0	0	0	0	0	0	0	0	0	0	0	0	0	0	0	0	0	0	0	0	0	0	0	0	0	0	0	0	0	0	0	0	0
OTU_544	GTACCCTCAAGCTCTGCTTGGTGTTGGGTGTTTGTCCTCTCCTTTGCGTTTGGACTCGCCTTAAAGCAATTGGCAGCCAGTGTTTTGGTATTGAAGCGCAGCACATTTTGCGATTCTAACCGATAATACTTGCGTCCATAAGCCTTTTTTAAC	yes	Fungi	Ascomycota	Dothideomycetes	Pleosporales	Massarinaceae	Stagonospora		SH1091827.09FU / SH1021704.10FU	cf. Stagonospora pseudovitensis	Excellent matches to this global SH with eDNA + other sequences including multiple ex type sequences from Septoriella, Phaeopoacea, Amarenographium, Loratospora. UNITE calls this Stagonospora pseudovitensis.	plant_pathogen	plant_pathogen	YES	YES	0	0	0	0	0	0	0	0	0	0	0	0	0	0	0	0	0	0	0	0	0	0	0	0	0	0	0	0	0	0	0	0	0
OTU_528	AACTCTCAACCCCCTCATTTTGTAATGGAATGAGCTGTGGGCTTGGATTGTGGCTGTCTGTCGGCGTAAATGCCGGCTCAGCTGAAATTGACGAGCGACCCAGTTTGAATACCAGACGGCTTGACTCGGCGTAATAACTATTTCGCTGAGGACGTCTAACTTTCAAATCGTTAGTGGTGCTTCTAATGCATTTATAATTTAAGC	yes	Fungi	Basidiomycota	Cystobasidiomycetes	Cystobasidiomycetes order incertae sedis	Symmetrosporaceae	Symmetrospora		NA	cf. Symmetrospora sp.	Identical to a few non-SH eDNA reads (Pinus + Picea needles from Montenegro, Scotylus beetles from Sweden), closest SH matches 96% in Symmetrospora.	saprotroph	epiphyte	YES	NO	0	0	0	0	0	0	0	0	0	0	0	0	0	0	0	0	0	0	0	0	0	0	0	0	0	0	0	0	0	0	0	0	0
OTU_183	CAACCCTCACGCCCAGCGTGGTATTGGGCTCCGCCTTCGAGGCGGGCCTCAAAGTCAGTGGCGGCACTGCCGGACCCTAAGCGTAGTACTACTCGTCGCTTGTTGGGCTCCCGGCAGCAGCCTGCCAGCAACCCCCATTCTTTCAA	yes	Fungi	Ascomycota	Leotiomycetes	Rhytismatales	Rhytismataceae	Therrya		SH0994870.09FU / SH0748571.10FU	cf. Therrya pini	Not the sharpest cluster. Excellent matches to this SH with names Tryblidiopsis pinastri (Spain, pinus endophyte sequences) and Therrya pini (multiple locations). There is another SH fror Tr. Pinastri (reference from Slovakia), and one Therrya sequence is from sequenced CBS culture so this is most likely Th. pini.	plant_pathogen	plant_pathogen	NO	NO	0	0	0	0	0	0	0	0	0	1	0	0	0	0	0	0	0	0	0	0	0	0	0	0	0	0	0	0	0	0	0	0	0
OTU_350	AGTCATCAACCCCAAACGTTTCGTGCGTTCTGGTGGTTGGAGCTGGGGGCTGCTGCCGCAAGGCTGCTCCCCTCAAATGCATCGGTTGGACCTGTGGGTCGAACTCGACTGGGCGTTGTACCATCCTCGCTCTTACCCGAGACGTTCCCCTTTGTTGTGTCCTTCCACAGACCCCTGCCAGTTGGAGTTGGCGGTCGACACTTTGAAA	yes	Fungi	Basidiomycota	Agaricomycetes	Trechisporales	Hydnodontaceae	Trechispora		SH1250041.09FU / SH1005979.10FU	cf. Trechispora sp. 1	99% matches to this small eDNA-only SH labelled Trechispora + a few non-SH Estonian soil eDNA reads.	wood-decaying	wood_saprotroph	YES	NO	0	0	0	0	0	0	0	0	0	0	0	0	0	0	0	0	0	1	0	0	0	0	0	0	0	0	0	0	0	0	0	0	0
OTU_159	AGTCATCAACCCCTCCCGTTTGCGCGGGATAGGGGATTGGAGTTGGGGGCCTGCTGCCGTGAGGCGGCTCCCCTCAAATGCATCGGTTGGACCTGCGGGTCGAACTCGACTGGGCGTTGTACCATCCTCGCTCGACCGAGAAGTTCCCCTTTTGGTGTCCTCCCACGACTCGCCTGTGGAGCGGCAGTCAATGTACTTTGAAA	yes	Fungi	Basidiomycota	Agaricomycetes	Trechisporales	Hydnodontaceae	Trechispora		NA, closest SH1260128.09FU	cf. Trechispora sp. 2	97% matches to closest multiple Trechispora SHs, identical to eDNA read from Pinus sylvistris/Lithuania and soil eDNA from Germany.	wood-decaying	wood_saprotroph	NO	NO	0	0	0	0	0	0	0	0	0	0	0	0	1	0	0	0	0	0	1	0	0	0	0	0	0	0	0	0	0	0	0	0	0
OTU_447	AGTCATCAACCCCCTCCGTTTCGTGCGGTTCGGGTTGGAGCTGGGGGCTCTGCCGCCGTGAGGCGGCTCCCCTCAAATGCATCGGTTGGGCCTGTGGGTCGAACTCGACTGGGCGTTGTACCATCCTCGCTCGACAGAGACGTTCCCCTCTTGTGCCCTTCCCCGACCGCCTCTCAAGGGTGGTGGTCAACTTTTTGAA	yes	Fungi	Basidiomycota	Agaricomycetes	Trechisporales	Hydnodontaceae	Trechispora		SH1260056.09FU / SH0863545.10FU	cf. Trechispora sp. 3	99% matches to given eDNA-only SH labelled Trechispora and a few non-SH eDNA soil reads from e.g. Estonia, USA.	wood-decaying	wood_saprotroph	YES	YES	0	0	0	0	0	0	0	0	0	0	0	0	0	0	0	0	0	0	0	0	0	0	0	0	0	0	0	0	0	0	0	0	0
OTU_520	CAACCCTCAAGCTCTGCTTGGTATTGGGCGTCGCCGGTTCCCGGCGCGCCTCAAAGTCAGTGGCGGTGCCGTCCGGCTTCAAGCGTAGTAATTTACTCTCGCTCTGGAGCTCCGGGCGGTGCCCGCCAGCAACCCCAATTTTATACAA	yes	Fungi	Ascomycota	Leotiomycetes	Leotiales	Tympanidaceae	Tympanis		NA, closest to few	cf. Tympanis sp.	Best matches 97% to non-SH eDNA reads and some SHs with species of Tympanis, hence this identification.	plant_pathogen	plant_pathogen	NO	NO	0	0	0	0	0	0	0	0	0	0	0	0	0	0	0	0	0	0	0	0	0	0	0	0	0	0	0	0	0	0	0	0	0
OTU_297	AATTCTCAAACCAACAACTTTATTGATGTTGGCTTTGGTCTTTGAGGGCTGCTGATGAAAGTCGGCTCCCTTTAAATATATTAGCTGGTATTACTTCATGTGAAAGCCAGACTATGGTGTGATAATTATCTACGCTATTGGTCTGTGTGGAAGCAAGTTGTTGGCCGCTTCTAATCGTTGTGTTAAACAACAATCTTGAAA	yes	Fungi	Basidiomycota	Agaricomycetes	Agaricales	Typhulaceae	Typhula		SH1279748.09FU / SH0834226.10FU	cf. Typhula crassipes	99-98% to this SH with T. crassipes specimen from Sweden (Olariaga), also other confusing SHs quite close.	saprotroph	plant_pathogen	YES	NO	0	0	0	0	0	0	0	1	0	0	0	0	0	0	0	0	0	0	0	0	0	0	0	0	0	0	0	0	0	0	0	0	0
OTU_225	ACATCTCCATAATTAGTTTTTTTAAATTGATTGTGGGTTTTGAGGTTGTCATATAACAATGACTCCCTTTAAAATAATTAGTGATGACCTTATGAATGGGTTAATACTGTGTGTTATAATGGATTACATCCATCACCAGTCAGAGAGTAATCTCGCCTTAGTAATTTGTAGTGATTGCTTCTAACTGCCATTGGCAAACAAACTGATCA	yes	Fungi	Basidiomycota	Wallemiomycetes	Wallemiales	Wallemiaceae	Wallemia		SH0958497.09FU	cf. Wallemia mellicola	Identical reads to this global SH, in UNITE unidentified but include sequences convincingly labelled W. mellicola.	saprotroph	unspecified_saprotroph	YES	NO	0	0	0	0	0	0	0	0	0	0	0	0	0	0	0	0	0	0	0	0	0	0	0	0	1	0	0	0	0	0	0	0	0
OTU_092	TTACCCCTCAAGCTCGGCTTGTTGTTGGACGTCGGTGGTCGTTTGTCGGTCGCCCGCCCCAAAGATAATGACGGCGTCTGTGAGGACTCCAGTACACTGAGCTTCTTCGGAGCACGTATTGGCTAGAAGTCCAGGCCCGGTCTTACCCATTATTTTTATAA	yes	Fungi	Ascomycota	Eurotiomycetes	Chaetothyriales				SH0888610.09FU	Chaetothyriales / Capronia sp. 1	Huge cluster, excellent matches to this global SH. Most likely some Capronia, eDNA data only.	unclassified	#N/A	NO	YES	0	0	0	0	0	0	0	0	0	0	0	0	0	0	1	0	0	0	0	0	0	0	1	0	0	0	0	0	0	1	1	0	0
OTU_332	TCACCCCTCAAGCTCGGCTTGTTGTTGGACGTCGGTGGTCGTGTATCGGTCACCCGCCCCAAAGATAATGACGGCGTCTGTGAGGACTCCAGTACACTGAGCTTCTTCGGAGCACGTATTGGCTAGAAGTCCAGACCCGGTCTTACCTATTAATTTTTATAA	yes	Fungi	Ascomycota	Eurotiomycetes	Chaetothyriales				NA, closest to SH0888610.09FU	Chaetothyriales / Capronia sp. 2	Identical to few non-SH soil eDNA reads, 98% matches to some Capronia SH.	unclassified	#N/A	NO	NO	0	0	0	0	0	0	0	0	0	0	0	0	0	0	0	0	0	0	0	0	0	1	0	0	0	0	0	0	0	0	0	0	0
OTU_593	TCACCCCTCAAGCTCGGCTTGTAGTTGGACGTCGGTGGTCGTTTTATCGGTCACCCGCCCCAAAGATAATGACGGCGTCTGTGAGGACTCCAGTACACTGAGCTTCTTCGGAGCACGTATTGGCTAGAAGTCCAGGCCCGGTCTCACCTATTATTCTTATAA	yes	Fungi	Ascomycota	Eurotiomycetes	Chaetothyriales				NA, closest to SH0888610.09FU	Chaetothyriales / Capronia sp. 3	Identical to few non-SH soil eDNA reads, 97% matches to some Capronia SH.	unclassified	#N/A	YES	NO	0	0	0	0	0	0	0	0	0	0	0	0	0	0	0	0	0	0	0	0	0	0	0	0	0	0	0	0	0	0	0	0	0
OTU_487	TCCTCCCTCAAACCTCGCGTTTGGTGTTGGGCCCAAGCTGCTGCGACGCAGCTGGCCTCAAAGACAATGACGGCGTCCGCGGGACCCTCGGTGCAACGAGCTTTTCGGAGCACGCGTCGAGTTTCAAGGTCCCCCCGGGCCGGTCTAACCCCCCTTTCTTCTAA	yes	Fungi	Ascomycota	Eurotiomycetes	Chaetothyriales				SH1070649.09FU	Chaetothyriales / cf. Knufia sp.	Identical to excellent matches to this eDNA only SH and sone non-SH eDNA reads from Lithuania (Aesculus, Pinus). Next best SHs in genus Knufia.	unclassified	#N/A	YES	YES	0	0	0	0	0	0	0	0	0	0	0	0	0	0	0	0	0	0	0	0	0	0	0	0	0	0	0	0	0	0	0	0	0
OTU_448	CAACACTCAAGCTCAGCTTGGTCTTGGGTCCAGCGGGAAACCGCGGGCCTTAAAATCAGTGGCGGCGCCATCTGGCTCTAAGCGTAGTAATACTCCTCGCTCTTGAGTCCTGGTGGATGCTGGCCAGCAACCCCCAACTTTCTAA	yes	Fungi	Ascomycota	Leotiomycetes	Helotiales	Pezizellaceae	Chalara		SH0976157.09FU / SH1012242.10FU	Chalara cf. piceae-abietis	Identical to this SH with names in Chalara, including some ex-type sequences and some references from Finland. Nomenclature unclear, this species is not on the Finnish checklist, maybe known as teleomorph.	saprotroph	litter_saprotroph	YES	YES	0	0	0	0	0	0	0	0	0	0	0	0	0	0	0	0	0	0	0	0	0	0	0	0	0	0	0	0	0	0	0	0	0
OTU_276	CAACCCTCAAGCTCTGCTTGGTCTTGGGCCGCGCCGGCAACGGCGGGCCTCAAAAACAGTGGCGGCGCCATCGTGTCCCTCAGCGTAGTAATTCTTCTCGCTGTTGGGCCCCGGTGGCCGCTGGCCAGCAACCCCCAATTTTTCTAT	yes	Fungi	Ascomycota	Leotiomycetes	Helotiales	Pezizellaceae	Chalara		SH0978787.09FU / SH0931227.10FU	Chalara pseudoaffinis / Calycina sp. 1	Identical matches to this large mostly eDNA clade with many names in Hyaloscyphaceae, labelled after a type sequence of Charala pseudoaffinis from type culture derived from the surface of a mite from Czech Republic. Chalara is a dimorphic state of Calycina.	saprotroph	litter_saprotroph	YES	YES	0	0	0	0	0	0	0	0	0	0	0	0	1	0	0	0	0	0	0	0	0	0	0	0	0	0	0	0	0	0	0	0	0
OTU_472	CAACCCTCAAGCTCTGCTTGGTCTTGGGCCGCGCCGGTCAAACGGCGGGCCTCAAAAACAGTGGCGGCGCCATCGTGTCCCTCAGCGTAGTAATTCTTCTCGCTGTTGGTGCCCGGTGGCCGCTGGCCAGCAACCCCAAATTTTTCTAT	yes	Fungi	Ascomycota	Leotiomycetes	Helotiales	Pezizellaceae	Chalara		SH0978787.09FU / SH0931227.10FU	Chalara pseudoaffinis / Calycina sp. 2	Excellent matches to two non-SH sequences from Nordic countries labelled Calycina fungorum and considered anamorphs in the anamorph genus Chalara.	saprotroph	litter_saprotroph	YES	NO	0	0	0	0	0	0	0	0	0	0	0	0	0	0	0	0	0	0	0	0	0	0	0	0	0	0	0	0	0	0	0	0	0
OTU_364	AATTCTCAACCATGTCTCGATTGATTTCGAGCGCATGGCTTGGATGTGGGGGCTGCTGGCGGCGCGAGCCGTCGGCTCTCCTGAAATGCATTAGCAAAGTCGAGTCTTTTCGTGCACGGCCTTTCGACGTGATAATGATCGTCGTGGCTGGAGCGAGAGGCGTGAATCGTCGTTGCTTCCAATACTGCTGATCCTCGCGGATCGCGCTTTCTTAA	yes	Fungi	Basidiomycota	Agaricomycetes	Boletales	Boletales family incertae sedis	Chalciporus	piperatus	SH1198696.09FU / SH0938488.10FU	Chalciporus piperatus	Identical matches to this SH with Estonia + Norway reference material.	other_parasite	mycoparasite	YES	NO	0	0	0	0	0	0	0	0	0	0	0	0	0	0	0	1	0	0	0	0	0	0	0	0	0	0	0	0	0	0	0	0	0
OTU_598	CACCCCTCAAGCGTAGCTTGGTATTGGACGTTCGCGGGCCCTCTTCAGGGGGCCTGCGTGTTCGAAAAGCAGTGGCGGTCCCCGGGGATTTCGCGCGTAGTAAATATTATCCCGCGTTGGAATGAACCGATGGACCTTGCCAAAACACCATAAATCTCCAT	yes	Fungi	Ascomycota	Lecanoromycetes	Lecanorales	Cladoniaceae	Cladonia		SH1231083.09FU / SH0932918.10FU	Cladonia arbuscula/mitis	Identical to excellent matches to this large SH with arbuscula/mitis specimens, has C. mitis reference from Finland (Stenroos) but mostly C. arbuscula.	lichen-forming	lichenized	NO	NO	0	0	0	0	0	0	0	0	0	0	0	0	0	0	0	0	0	0	0	0	0	0	0	0	0	0	0	0	0	0	0	0	0
OTU_546	CACCCCTCAAGCGTAGCTTGGTATTGGACATTCGCGGGCCCCTTTGTAGGGGCTCGCGGGTCCGAAAAGTAGTGGCGGTCCCCGAGGATTTCGCGCGTAGTAAATATTATCCCGCGTTGGAAAGAATCGGTGGGCTTGCCAAAACCCCCATAATCTCCAT	yes	Fungi	Ascomycota	Lecanoromycetes	Lecanorales	Cladoniaceae	Cladonia		SH1230804.09FU / SH0932963.10FU	Cladonia gracilis/coniocraea/ochrochlora/scabriuscula	Identical to excellent matches to these SHs with a lot of names. Latter includes a Finnish reference C. gracilis subsp gracilis (Haikonen) but the specific identification is unclear.	lichen-forming	lichenized	YES	YES	0	0	0	0	0	0	0	0	0	0	0	0	0	0	0	0	0	0	0	0	0	0	0	0	0	0	0	0	0	0	0	0	0
OTU_540	CACCCCTCAAGCATAGCTTGGTATTGGATTTTCGCGGGCCCTCTTATAGGCTTGCGGGTCCGAAAAGCAGTGGCGGTCCCCGAGGATTTCGCGCGTAGTAAACATTCTCCCGCGTTGGAAAGAATCGGTGGGCTTGCCAAAACCCCCCATAATCTCCAA	yes	Fungi	Ascomycota	Lecanoromycetes	Lecanorales	Cladoniaceae	Cladonia	ramulosa	SH1230930.09FU / SH0933070.10FU	Cladonia ramulosa	Identical to this SH with no Finnish references but Nordic yes, all C. ramulosa.	lichen-forming	lichenized	NO	NO	0	0	0	0	0	0	0	0	0	0	0	0	0	0	0	0	0	0	0	0	0	0	0	0	0	0	0	0	0	0	0	0	0
OTU_253	CACCCCTCAAGCGTAGCTTGGTATTGGACGTTCGCGGGCCCCCTTTGGGGGCTTGCGTGTCCGAAAAGCAGTGGCGGTCCCCGGGGATTTCGCGCGTAGTAAATTTTATCCCGCGTTGGAAAGAACCGATGGGCCTGGCCAAAACCCCCATAAATCTCCAT	yes	Fungi	Ascomycota	Lecanoromycetes	Lecanorales	Cladoniaceae	Cladonia		SH1231003.09FU / SH0932968.10FU	Cladonia stygia/rangiferina	Identical to excellent matches to these SHs, Finnish specimens as C. stygia (Stenroos, Ahti) and one as C. rangiferina subsp rangiferina (Stenroos).	lichen-forming	lichenized	YES	NO	0	0	0	0	0	0	0	0	0	0	0	0	0	0	0	0	0	0	0	0	0	0	1	0	0	0	0	0	0	0	0	1	0
OTU_415	TCACTAATCAAGCCCGGCTTGCTGTTGGACCTCTTGTCGTTAAAAGACAGGTCCTAAAGATAATGACGGCGTCAGTTGGACCCTAGATGCAACGAGCTTTAACTAGCACGCATTTTAGTTGGCCCTTTTGACCCGGTCTTTTTATAACCATTTTCTAA	yes	Fungi	Ascomycota	Eurotiomycetes	Chaetothyriales	Herpotrichiellaceae	Cladophialophora		SH0920183.09FU / SH0959369.10FU	Cladophialophora sp. 3 (minutissima)	Main clade identical to this large global SH with C. minutissima holotype sequence. Bryophilous fungus.	saprotroph	soil_saprotroph	YES	YES	0	0	0	0	0	0	0	0	0	0	0	0	0	0	0	0	0	0	0	0	0	0	0	0	0	0	0	0	0	0	0	0	0
OTU_015	CACCACTCAAGCCTCGCTTGGTATTGGGCAACGCGGTCCGCCGCGTGCCTCAAATCGTCCGGCTGGGTCTTCTGTCCCCTAAGCGTTGTGGAAACTATTCGCTAAAGGGTGTTCGGGAGGCTACGCCGTAAAACAACCCCATTTCTAA	yes	Fungi	Ascomycota	Dothideomycetes	Capnodiales	Cladosporiaceae	Cladosporium		SH0962330.10FU	Cladosporium cf. herbarum	Largest cluster in the dataset. Identical matches to this very large SH which includes the type sequence of C. herbarum by which the SH is labelled.	saprotroph	litter_saprotroph	YES	YES	0	0	0	0	0	1	1	0	0	0	1	0	0	0	1	0	0	1	0	0	0	0	1	0	1	0	0	0	0	0	0	0	0
OTU_517	CACCACTCAAGCCTCGCTTGGTATTGGGCGTCGCGAGTCTCTCGCGCGCCTCAAATCGACCGGCTGGGTCTTCTGTCCCCTAAGCGTTGTGGAAACTATTCGCTAAAGGGTGTTCGGGAGGCTACGCCGTAAAACAACCCCATTTCTAA	yes	Fungi	Ascomycota	Dothideomycetes	Capnodiales	Cladosporiaceae	Cladosporium		NA	Cladosporium sp. (unclear)	97-96% matches to Cladosporium SHs, maybe a different Cladosporium than the large C. herbarum group.	saprotroph	litter_saprotroph	NO	NO	0	0	0	0	0	0	0	0	0	0	0	0	0	0	0	0	0	0	0	0	0	0	0	0	0	0	0	0	0	0	0	0	0
OTU_121	CAACCCTCAAGCCCTGCTTGGTGTTGGGGACCGGCTCAGCGGGTGCGGGCTTCGGCCCGCCCCGTGCCGCCCCCGAAATGGATCGGCGGTCTCGTCGCAGCCTTCTTTGCGTAGTAACATACCACCTCGCAACAGGAGCGCGGCGCGGCCACTGCCGTAAAACGCCCAACTTTTCAG	yes	Fungi	Ascomycota	Sordariomycetes	Hypocreales	Clavicipitaceae	Claviceps		SH1111223.09FU / SH0964955.10FU	Claviceps cf. purpurea	Sharp clade. Identical matches to this large global Claviceps sp. with multiple names, including C. arudinis holotype sequence. Also Finnish reference as C. purpurea from Deschampsia flexuosa. The Finnish checklist has two species C. purpurea and C. nigricans, no sequences labelled C. nigricans in this SH but in a different SH.	plant_pathogen	plant_pathogen	YES	YES	0	0	0	0	0	1	0	0	0	0	0	0	1	1	0	0	0	0	0	0	0	0	0	0	0	0	0	0	0	0	0	0	0
OTU_020	ATCCCCTCTAACCCCCGGTTAGGCGTTGCTCCGAAATATCAACCGCGCTGTCAAACACGTTTACAGCACGACA	yes	Fungi	Ascomycota	Saccharomycetes	Saccharomycetales	Metschnikowiaceae	Clavispora	lusitaniae	SH0736706.10FU	Clavispora lusitaniae	Identical matches to this global SH with ex-type sequences. Yeast.	saprotroph	litter_saprotroph	NO	NO	0	1	1	0	0	1	1	0	0	0	0	0	1	0	0	0	1	1	0	0	0	1	0	1	1	1	1	1	1	0	1	0	0
OTU_227	AATTCTCAACCTTTTCAGCTTTTTTACAAAGTTGAATAGGCTTGGATATGGGGGTTGCGGGCTTCTCAGAAGTCGGCTCCTCTTAAATGCATTAGCAAAATCTTTGTGGACCAGCTCTGGTGTGATAATTATCTACGCCTTTGCCTGTTAACACATCTTTATAGGATTTAGCTTCTAACCGTCCATTGACTTGGACAATTTCTGACA	yes	Fungi	Basidiomycota	Agaricomycetes	Agaricales	Agaricales family incertae sedis	Clitocybe		SH0957613.10FU	Clitocybe ditopa	Identical matches to this single-sequence SH with Clitocybe ditopa specimen from Italy (Venice herbarium).	saprotroph	litter_saprotroph	YES	YES	0	0	0	0	0	0	0	0	0	0	0	0	0	0	0	0	0	0	0	1	0	0	0	0	1	0	0	0	0	0	0	0	0
OTU_119	AATTCTCAACCTTTCCTGCTTTTATTAGCTGGGTCAGGCTTGGATGTGGGGGTTGCAGGCTTCTCAGAAGTCTGCTCTCCTTAAATGCATTAGCGGAACCTTTGTTGACCAGCTCTGGTGTGATAATTATCTATGCCATTGTGAAGCGACTTTTTATGGGGTTTGGCTTCTAACCGTCCGCAAGGACAACCTTTTTGAC	yes	Fungi	Basidiomycota	Agaricomycetes	Agaricales	Agaricales family incertae sedis	Clitocybe	foetens	SH1149374.09FU	Clitocybe foetens	Identical to excellent matches to this SH with Finnish fruiting body sequences (Kulmala det. Kosonen).	saprotroph	litter_saprotroph	YES	NO	0	0	0	0	0	0	0	0	0	0	0	0	0	0	0	0	0	0	0	0	0	0	0	0	0	0	0	0	0	0	0	0	0
OTU_123	AATTCTCAACCCTTTCAGCTTTTGCGAGTTGATTTGGCTTGGATGTGGGGGTTGCGGGCTTCTCAGAAGTCGGCTCCTCTTAAATGCATTAGCGGAACCTTTGTGGACCAGCTTTGGTGTGATAATTATCTACGCCATGGCCGTGAAGCAGCTTTACATGGGGTTCAGCTTCTAACCGTCCATTGACTTGGACAATTTCTGACA	yes	Fungi	Basidiomycota	Agaricomycetes	Agaricales	Agaricales family incertae sedis	Clitocybe	fragrans	NA	Clitocybe fragrans	Identical matches to C. fragrans, part of larger cluster but ok for species-level identification.	saprotroph	litter_saprotroph	YES	YES	0	0	0	0	0	0	0	0	0	0	0	0	0	1	0	0	0	0	0	0	0	0	0	0	0	0	0	0	0	0	0	0	0
OTU_097	AATTCTCAACCTTTCCAGTTTGTTATGAACGGGTCAGGCTTGGATGTGGGGGTTGCAGGCTTCTCAGAAGTCAGCTCCTCTTAAATACATTAGCAGTACCTTTGTGGACCAGCTTTGGTGTGATAATTATCTACGCCATGGTTGTGAAGCAGCTTTACATGGGGTTCAGCTTCTAACAGTCCATTGACTTGGACAATTTTTGACA	yes	Fungi	Basidiomycota	Agaricomycetes	Agaricales	Agaricales family incertae sedis	Clitocybe	nebularis	SH1149503.09FU / SH0985143.10FU	Clitocybe nebularis	Large clade, phylogenetically distinct, identical matches to this SH with nice references for C. nebularis including Finnish material.	saprotroph	litter_saprotroph	YES	YES	0	0	0	0	0	0	0	0	0	0	0	0	0	1	0	0	0	0	0	0	0	0	0	0	0	0	0	0	0	0	0	0	0
OTU_124	AATTCTCAACCCTTTCAGCTTTTGCGAGTTGATTTGGCTTGGATGTGGGGGTTGCGGGCTTCTCAGAAGTCGGCTCCTCTTAAATGCATTAGCGGAACCTTTGTGGACCAGCTTTGGTGTGATAATTATCTACGCCATGGCCGTGAAGCAGCTTTACATGGGGTTCAGCTTCTAACCGTCCATTGACTTGGACAATTTCTGACA	yes	Fungi	Basidiomycota	Agaricomycetes	Agaricales	Agaricales family incertae sedis	Clitocybe		SH1201711.09FU / SH0975963.10FU	Clitocybe sp. (metachroa/decembris)	Identical matches to this SH, difficult to name but include Finnish/Estonian specimens of C. metachroa/decembris. 115/120 of sequence variants in this cluster go here.	saprotroph	litter_saprotroph	YES	YES	0	0	0	0	0	1	0	0	0	0	0	0	0	1	0	0	0	0	0	0	0	0	0	0	0	0	0	0	0	0	0	0	0
OTU_071	AATTCTCAACCCTTTCGGCTTTTGCGAGCTGGATTGGCTTGGATATGGGGGTTTGCGGGCTTCTCAGAAGTCGGCTCCTCTTAAATGCATTAGCGGAACCTTTGTGGACCAGCTTTGGTGTGATAATTATCTACGCCATGGTTGTGAAGCAGTTTTACATGGGGTTCAGCTTCTAACCGTCCATTGACTTGGACAAATTCTGACA	yes	Fungi	Basidiomycota	Agaricomycetes	Agaricales	Agaricales family incertae sedis	Clitocybe		SH1201827.09FU	Clitocybe sp. (odora clade)	99% to this SH with lots of sequences, from mainly C. odora but also e.g. Finnish material with names C. diatreta,phyllophila,agrestis,albofragrans. ITS not very good in Clitocybes? Phylogenetically messy. 25/36 of variants in this cluster go here, see the other 11 listed in other SHs.	saprotroph	litter_saprotroph	YES	NO	0	0	0	0	0	0	0	1	0	0	0	0	0	0	0	0	1	0	1	0	0	0	0	0	0	0	0	0	0	0	0	0	0
OTU_387	0	yes	Fungi	Basidiomycota	Agaricomycetes	Agaricales	Agaricales family incertae sedis	Clitocybe		SH1201711.09FU	Clitocybe sp. (phyllophila/truncicola/cerussata)	Excellent matches to this SH with Finnish material / C. truncicola, also phyllophila/China and cerussata/China.	saprotroph	litter_saprotroph	YES	YES	0	0	0	0	0	0	0	0	0	0	0	0	0	0	1	0	0	0	0	0	0	0	0	0	0	0	0	0	0	0	0	0	0
OTU_247	AATTCTCAACCTTTCTGGCTTTTATTAGCTGGTCAGGCTTGGATGTGGGGGTTGCGGGCTTCTCAGAAGTCAGCTCTCCTTAAATGCATTAGCAAAACCTTTGTTGACCATCTCTGGTGTGATAATTATCTATGCCATTGGGAAGCAGCTTTTATATGGGGTTTAGCTTCTAACTGTCTTATCATTGGACAACTCTTGACA	yes	Fungi	Basidiomycota	Agaricomycetes	Agaricales	Agaricales family incertae sedis	Clitocybe		SH1149538.09FU	Clitocybe sp. (vibecina/ditopus/metachroides clade)	All in Clitocybe "vibecina" clade in local phylogeny with BOLD refs of C. vibecina/subditopoda/ditopa/ditopus/augeana. Identical to given SH , but includes multiple names so cannot convincingly name the species, in UNITE names like C. subditopoda, metachroides (Finland), vibecina, ditopa). C. subditopoda and ditopa not on Finnish checklist.	saprotroph	litter_saprotroph	YES	YES	0	0	0	0	0	0	0	0	0	0	0	0	0	0	0	0	0	0	0	0	0	0	0	0	0	0	0	0	0	1	0	0	0
OTU_111	CACCACTCCAGCCTCGCTGGGCCTTGGGCGCCGCTGCTCTGTCGGCGCGCCCCAATGTCTCCGGCTGAGCCGTCCGTCTCAAAGCGTTGTGGCAACTCAATCCGCTTGTGGGACCGGGGGGCTCGTCGCCGTCAAACCACACCATTTTACCA	yes	Fungi	Ascomycota	Dothideomycetes	Capnodiales	Teratosphaeriaceae	Constantinomyces		SH1084588.09FU / SH0938147.10FU	Constantinomyces cf. oldenburgensis	98% match to this mostly eDNA SH which includes the type sequence of C. oldenburgensis. Clustering not ideal.	saprotroph	unspecified_saprotroph	NO	NO	0	0	0	0	0	0	0	0	0	0	0	0	0	0	0	1	1	1	0	0	0	0	1	0	0	0	0	0	0	0	0	0	0
OTU_552	AATTCTCAACCTCACCCGTTTTCTGAACGGTACCCGAGGCTTGGATGTGGGGGTTTGTGCAGGCTGCCTCAGCGCTGGTCTGCTCCCCTGAAATGCATTAGCGAGTTCATACTGAACCTCCGTCTATTGGTGTGATAATTATCTACGCCGTGGACTGGGTTTAGACTCGCTTCTAACCGTCCGCAAGGACAATACCTTTGACA	yes	Fungi	Basidiomycota	Agaricomycetes	Agaricales	Psathyrellaceae	Coprinellus	micaceus	SH1198876.09FU / SH1003896.10FU	Coprinellus micaceus	Identical to excellent matches to this large SH including specimen data from Estonia.	saprotroph	soil_saprotroph	YES	YES	0	0	0	0	0	0	0	0	0	0	0	0	0	0	0	0	0	0	0	0	0	0	0	0	0	0	0	0	0	0	0	0	0
OTU_316	CAACCCTCGACGTCCCCTGGGGGATGTCGGCGTTGGGGACCGGCAGCACACCGCCGCCCCCGAAATGAAGTGGCGGCCCGTCCGCGGCGACCTCTGCGTAGTACCCCAACTCGCACCGGGAACCCGACGTGGCCACGCCGTAAAACGCCCAACTCTGAA	yes	Fungi	Ascomycota	Sordariomycetes	Hypocreales	Cordycipitaceae	Cordyceps	militaris	SH1259045.09FU / SH0740197.10FU	Cordyceps militaris s. lato	Identical to this large SH with mostly chinese material and some ex-type sequences (C. changbaiensis, C. changchunensis) and fruiting-body specimens labelled C. militaris from Estonia (Liiv), Estonian material on buried pupae. Insect pathogen.	other_parasite	animal_parasite	YES	YES	0	0	0	0	0	1	0	0	0	0	0	0	0	0	0	0	0	0	0	0	0	0	0	0	0	0	0	0	0	0	0	0	0
OTU_181	AGACCAATCATGCCTGGCATGGTGTTGGGGCACGCGGTTTCGCGGCCCTTAAAAGTAGTGGCGGCGCCAGTAGGCTCTAAGCGTAGTAATATACCTCACTTCAGAGTCCTGCGGGTAGTTTGCCAGAACCCCCAATTTTTCAA	yes	Fungi	Ascomycota	Leotiomycetes	Helotiales	Helotiales family incertae sedis	Coronellaria		SH0936042.09FU / SH0858748.10FU	Coronellaria cf. caricinella	Excellent matches (98%) to this small SH with a German specimen with sequence + microscopy. Clustering not ideal and could include multiple taxa.	saprotroph	litter_saprotroph	YES	NO	0	0	0	0	0	0	0	0	0	0	0	0	0	0	0	0	0	0	1	0	0	0	1	0	0	0	0	0	0	0	0	0	0
OTU_416	ATATATCAACCCTCTTCAGCCTTTGGCATGTTGAGTGTTGGATGTGGGGGATAATCTTTTTTTTGCTGGACTCTCTCTTGAGGTCAGCTCCCCTAAAATACATTAGCAAAACAATTTGTTTACTGCTCATTGGTGTGATAACTATCTACGCTGTTGACGGTAAATCACGGTTTCGCTTCTAACAGTCCATTGACTTGGACAATTTTTTATCA	yes	Fungi	Basidiomycota	Agaricomycetes	Agaricales	Cortinariaceae	Cortinarius	aurae	SH1303284.09FU / SH1017617.10FU	Cortinarius aurae	Identical to excellent matches to this large clade with type specimen sequence from holotype (Niskanen & Liimatainen), including at least eDNA from Finland. Checked with Tuula Niskanen	ectomycorrhizal	ectomycorrhizal	YES	NO	0	0	0	0	0	0	0	0	0	0	0	0	0	0	0	0	0	0	0	0	0	0	0	0	0	0	0	0	0	0	0	0	0
OTU_381	ATATATCAACCTCCTCAGGTTTTTACTTGTCGAGTGTTTGGATGTGGGGGGTTTTTTTTGCTGGTCTCTCTTGAGATCGGCTCCCCTGAAATGCATTAGCGGAACAATTTGTTGACCCGTTCATTGGTGTGATAACTATCTACGCTATTGACGTGAAGCAGGTTCAGCTTCTAACAGTCCATTAACTTGGACAAATTTTCATTA	yes	Fungi	Basidiomycota	Agaricomycetes	Agaricales	Cortinariaceae	Cortinarius	ominosus	SH1151538.09FU/SH1018504.10FU or SH1153036.09FU	Cortinarius ominosus	Checked with Tuula Niskanen.	ectomycorrhizal	ectomycorrhizal	YES	YES	0	0	0	0	0	0	0	0	0	0	0	0	0	0	1	0	0	0	0	0	0	0	0	0	0	0	0	0	0	0	0	0	0
OTU_338	ATATATCAACCTTCTCTTTTTTGAGTTGTTTGGATGTGGGGGTTTGCTGGCCTCTTAAATGATTCAGCTCCCCTGAAATGCATTAGCAGAACAACCTGTTCATTGGCGTGATAATTATCTATGCTATTGAATGTGAGGGCAGTTCAGCTTTCTAACCGTCCTCGGACAATTCATCATTA	yes	Fungi	Basidiomycota	Agaricomycetes	Agaricales	Cortinariaceae	Cortinarius		SH1281774.09FU / SH0986663.10FU	Cortinarius subgen. Telamonia sect. Castanei C. decipiens coll.	Checked with Tuula Niskanen.	ectomycorrhizal	ectomycorrhizal	YES	YES	0	0	0	0	0	0	0	0	0	0	0	0	0	0	0	0	0	0	0	1	0	0	0	0	0	0	0	0	0	0	0	0	0
OTU_603	AATTCTCAACCTTACCGGCTTTATTGCTTGGTCTGGCTTGGATGTGGGGGTTTCTGCAGGCTTTCACAAGTCAGCTCCCCTGAAATGCATTAGCGGTGCCCTTTGTGGTAAACGGCTATTGGTGTGATAACTATCTACGCCATTAGACGCCCACGACTTTATGGGGGTTGTACTGCTTCTAACTGTCCATTGACTTGGACAATACAATGACAA	yes	Fungi	Basidiomycota	Agaricomycetes	Agaricales	Crepidotaceae	Crepidotus		SH1185225.09FU / SH0879756.10FU	Crepidotus applanatus/caspari	Identical to this SH with sanger sequences labelled as multiple species of Crepidotus. Reference specimens from Estonia labelled C. applanatus (Liiv) and C. caspari (Ploompuu) seem most reliable.	wood-decaying	wood_saprotroph	YES	NO	0	0	0	0	0	0	0	0	0	0	0	0	0	0	0	0	0	0	0	0	0	0	0	0	0	0	0	0	0	0	0	0	0
OTU_468	AAACCAATCCAGCTTGCTGGGTCTTGGGCTTTCGCCTCCGGGCGGGCCTCAAAATCAGTGGCGGCGCCATCCGGCTCTAAGCGTAGTAATACTTCTCGCTACAGGGCTCCGGGCGGAAGCTGGCCAACAACCCTCAATTTTCAAA	yes	Fungi	Ascomycota	Leotiomycetes	Helotiales	Helotiales family incertae sedis	Crocicreas		SH0905522.09FU / SH0991004.10FU	Crocicreas cf. cyathoideum	Identical to excellent matches to this large SH with loads of eDNA reads and specimens, including fruiting bodies from Estonia. Also includes Crocicreas epifagicola living type culture from USA and Glarea lozoyensis type specimen, genus not on the Finnish checklist. Call this C. cf. cyathoideum sensu Nordic authors. Second most common sequence variant gives best BLAST matches included in this SH.	saprotroph	litter_saprotroph	NO	NO	0	0	0	0	0	0	0	0	0	0	0	0	0	0	0	0	0	0	0	0	0	0	0	0	0	0	0	0	0	0	0	0	0
OTU_476	CACCCCTCAAGCTCTGCTTGGTATTGGGCCACGCCGCGCAAGCGGCCGGCCTCGAAAACAGTGGCGGCGCCATCTGGGCTCTCAGCGTAGTAATTCTTCTCGCTGTTGGGCTCCGGTGGTCGTCCGCCAGCAACCCCTAACTTTTACA	yes	Fungi	Ascomycota	Leotiomycetes	Helotiales	Helotiales family incertae sedis	Crocicreas		NA	Crocicreas sp. / Chalara	Identical to some non-SH eDNA soil reads from Estonia labelled C. epicalamia. 97% close to SH0931097.10FU which is labelled C. epicalamia based on fruiting body sequence from Estonia. Our reads are most likely a Crocicreas species, and not the one included in given C. epicalamia SH. Chalara seems to be the anamorph name.	saprotroph	litter_saprotroph	YES	YES	0	0	0	0	0	0	0	0	0	0	0	0	0	0	0	0	0	0	0	0	0	0	0	0	0	0	0	0	0	0	0	0	0
OTU_503	CAACCCTCAAGCTCTGCTTGGTATTGGGCCTTGTCGGCGACGGCAGGCCTTAAAAGGAGTGGCGGTGCCCTGAGGCTCTGAGCGTAGTACATTTCTCGCTACAGGGTCCTGAGGGATGCTGGCCATCAACCCCAGTTTTTCTAT	yes	Fungi	Ascomycota	Leotiomycetes	Helotiales	Cenangiaceae	Crumenulopsis	pinicola	SH0993788.09FU / SH0924854.10FU	Crumenulopsis pinicola	Excellent matches to this SH with living reference material from Netherlands.	plant_pathogen	plant_pathogen	NO	NO	0	0	0	0	0	0	0	0	0	0	0	0	0	0	0	0	0	0	0	0	0	0	0	0	0	0	0	0	0	0	0	0	0
OTU_270	ACAACCTCAACCTTGATTGGTTTTACCATCAAGGCTTGGACTTGGGTGTTGCTGCTGCAAAGTGGCTCGCCTTAAAACTATTAGCTGGACTTGTCTATGACTTGGTTCGACTCGATGTAATAAGTATTCATCGGGGACAGGGTTAAACCTGGCCAAGGCTTGATGCCGTCTGCTTCTAATCATGTTCTCACTATGAGACGCTACTTTACT	yes	Fungi	Basidiomycota	Tremellomycetes	Tremellales	Cryptococcaceae	Cryptococcus		SH0966251.09FU / SH0981287.10FU	Cryptococcus cf. watticus	Identical to this very large SH with multiple names and types, including ex-type of Cryptococcus watticus. Holtermanniella seems to be the other morph, sequence from this from Finland from Pyhä-Häkki snow. Aslo from Finnish house dust eDNA.	saprotroph	unspecified_saprotroph	YES	YES	0	0	0	0	0	0	0	0	0	0	0	0	0	1	0	0	0	0	0	0	0	0	0	0	0	0	0	0	0	0	0	0	0
OTU_599	GTACCCTCAAGCTCAGCTTGGTGTTGGAGGCCGCCCCCTGGGCGCCCCCGAAACTCAGCGGCGACGTAGCCGTGCTCCCTGGCGCAGTGACTTGTTACCGCCCCGGAGTCGGTCGTGCGTCCGCCGGACAACGCCCACATCTTTGA	yes	Fungi	Ascomycota	Lecanoromycetes	Ostropales	Stictidaceae	Cryptodiscus	pallidus	SH1085035.09FU / SH0890981.10FU	Cryptodiscus pallidus	Identical to this SH with specimens from Sweden (Gillenstam) and Czechia (Vondrak)	other_parasite	lichen_parasite	NO	NO	0	0	0	0	0	0	0	0	0	0	0	0	0	0	0	0	0	0	0	0	0	0	0	0	0	0	0	0	0	0	0	0	0
OTU_438	ACTCTTCAACCTACCGATTTCTAGTAAATCGGATTAGTGTTTGGATTTTGAACGCTTGCTGGCCTTTATTGGCGAAGCTCGTTCGTAAATGATTAGCATCTCATATTCGAAAATCGGATTGACTCAGTGTAATAGACTATTCGCTGAGGACGCTCTTTCGGGAGTGGCCGAGTTTTGTAAAGTAGAAGCTTCTAATTCTATTAGTCAACTTTAG	yes	Fungi	Basidiomycota	Microbotryomycetes	Microbotryomycetes order incertae sedis	Microbotryomycetes family incertae sedis	Curvibasidium		SH1307649.09FU / SH0842490.10FU	Curvibasidium sp.	Identical to excellent matches to this SH, including sequences from multiple type strains of Curvibasidium species.	wood-decaying	wood_saprotroph	YES	YES	0	0	0	0	0	0	0	0	0	0	0	0	0	0	0	0	0	0	0	0	0	0	0	0	0	0	0	0	0	0	0	0	0
OTU_054	AATCTCAACCATTAGGGTTTCTTAATGGCTTGGATTTGGGCGCTGCCACTTGCCTGGCTCGCCTTAAAAGAGTTAGCGTATTAACTTGTCGATCTGGCGTAATAAGTTTCGCTGGTGTAGACTTGAGAAGTGCGCTTCTAATCGTCTTCGGACAATTCTTGAA	yes	Fungi	Basidiomycota	Tremellomycetes	Trichosporonales	Trichosporonaceae	Cutaneotrichosporon		SH0856179.10FU	Cutaneotrichosporon cf. mucoides	Identical to given SH with multiple ex-type culture sequences.	other_parasite	animal_parasite	YES	YES	0	0	0	0	0	1	0	0	0	0	0	0	1	1	0	0	0	0	0	0	0	0	0	0	0	0	0	0	0	0	0	0	0
OTU_330	TGACCACTTAAGCCTGGCTTAGTGTTGGGAATCTACGTTTGTAGTTCCTTAAATCTAGTGGCGGAGCCGCAGTGGCCTCTGAGCGTAGTAATTTTTTCTCGCTTTGGAAGGTTCTGTAGTTTTTGCCGTTAAACCCCCAATTTTTTAA	yes	Fungi	Ascomycota	Sordariomycetes	Amphisphaeriales	Cylindriaceae	Cylindrium		SH0993057.09FU	Cylindrium cf. corymbiae/elongatum	Excellent matches to this SH, lot's of reference sequences, taxonomy a bit unclear but SH ok.	plant_pathogen	plant_pathogen	YES	NO	1	0	0	0	0	0	0	0	0	0	0	0	0	0	0	0	0	0	0	0	0	0	0	0	0	0	0	0	0	0	0	0	0
OTU_465	CAACCCTCAGATCCCCCTTTCGGGGGGGAGCTGGTGCTGGGGATCAGCGCGTGCGCGGGGCCTGGCCCCCTGCCTGCTGGCCCTTAAATACAGTGGCGGTCTCGCTCTGGACTCCCTCGCGTAGTAAATCACCTCGCCTGTGGAAGCCTGGCCTGGCCACGCCGTAAAACCCCCAACTTTTTTAT	yes	Fungi	Ascomycota	Sordariomycetes	Hypocreales	Nectriaceae	Cylindromonium	lichenicola	SH0943649.09FU	Cylindromonium lichenicola	Identical to excellent matches to this SH including sanger sequences from C. lichenicola accepted by Cylindromonium taxonomists (Ohmaki et al. 2023), also a lot of eDNA misslabelled sequences in this SH.	other_parasite	#N/A	YES	NO	0	0	0	0	0	0	0	0	0	0	0	0	0	0	0	0	0	0	0	0	0	0	0	0	0	0	0	0	0	0	0	0	0
OTU_132	AATTCTCAACCCTTTCAAAGTTTTTATTCAACTTTGAAGTTGGGCTTGGATTTGGGGGTTGCAGGCTTTTCAATAGTCGGCTCTCCTTAAAAGTATTAGCAGAACTTTTTGTAAGCCGTCTACATAGTGTGATAATTATCTACGCTATTGATGTTGCTTACGCTAATATAATAAAAGTTCAGCTTTCTAATAGTCCATTTACTTGGACAATATCAATATTCGTATTGATGACC	yes	Fungi	Basidiomycota	Agaricomycetes	Agaricales	Squamanitaceae	Cystoderma	amianthinum	SH0962714.09FU / SH0821251.10FU	Cystoderma amianthinum s. lato	Identical matches to this large SH with epitype sequence of C. amianthinum from Estonia. Also includes some other species but these are not from Europe, call this C. amianthimum s. lato.	saprotroph	litter_saprotroph	NO	NO	0	0	0	0	0	0	0	0	0	0	1	0	0	0	0	0	0	0	0	0	0	0	0	1	0	0	0	0	0	0	0	0	0
OTU_175	AATTCTCAACCCCTTCAAGGTTTTTATTAACTTTTGAAGTTGGGCTTGGATGTGGGGGTTGCGGGCTTTTTCAATAAAGTCGGCTCTCCTTAAATATATTAGCGGAATCTTTTTGTGAGCCGTCTTTGGTGTGATAATTATCTACGCTATAGATGTTTGCATAATACGAGGTTCAGCTTCTAACAGTCCATTGACTTGGACAAATCTTTATTGACC	yes	Fungi	Basidiomycota	Agaricomycetes	Agaricales	Squamanitaceae	Cystoderma	jasonis	SH0962704.09FU / SH0821255.10FU	Cystoderma jasonis s. lato	Identical matches to this SH with Finnish reference material, includes C. saarenoksae, C. niveipes, C. lilacipes.	saprotroph	litter_saprotroph	YES	YES	0	1	0	0	0	0	0	0	0	0	0	0	0	0	1	0	0	0	0	0	0	0	0	0	0	0	0	0	0	0	0	0	0
OTU_508	AACTCTCACCTCCAATCTTTTTTAACTAGAAGGTTGGGGCGTGGACGTGAGTGCTGCTGGTGCCCTGGTTGCATCGGCTCACTTGAAATTCATTAGCTGAATCCTTTAAAGTAGGTTCTACTCGACGTGATAAGATCTCCGTCGAGGACAGTGCTTCGGCATTGGCCAACGATAAAGTTGATACGCTTCTAATTAGCGCAGACTTCGAGTGCTGGCAATTTTGACA	yes	Fungi	Basidiomycota	Tremellomycetes	Cystofilobasidiales	Cystofilobasidiaceae	Cystofilobasidium	capitatum	SH1295653.09FU / SH0758247.10FU	Cystofilobasidium capitatum	Identical matches to this large SH with C. capitatum ex-type sequences.	saprotroph	litter_saprotroph	YES	YES	0	0	0	0	0	0	0	0	0	0	0	0	0	0	0	0	0	0	0	0	0	0	0	0	0	0	0	0	0	0	0	0	0
OTU_019	CAACCCTCAAGCCCTGCTTGGTGTTGGGGCATTACCCGGTCACACGGGTAAGCCCTGAAATTTAGTGGCGAGCTCGCCAGGACTCCGAGCGCAGTAGTTAAACCCTCGCTTTGGATCGTACTGGCGCGGCCCTGCCGTAAAACCCCCAACTTCTGAAA	yes	Fungi	Ascomycota	Sordariomycetes	Diaporthales	Cytosporaceae	Cytospora		NA, closest to SH0754452.10FU	Cytospora/Valsa sp. 5	98% matches to given SH labelled Cytospora beilinensis based on ex-type sequence.	plant_pathogen	plant_pathogen	YES	YES	0	0	1	1	0	0	0	0	0	0	0	0	0	0	0	0	1	0	0	0	0	0	0	1	1	0	1	0	1	0	0	0	0
OTU_012	CAACCCTCAAGCCTAGCTTGGTGTTGGGGCATTACCTGCCTGTTTACAGAACGGTAAGCCCTGAAATTCAGTGGCGAGCTCGCCAGGACTCCGAGCGCAGTAGTTAAACCCTCGCTTTGGACAGTACTGGCGCGGCCCTGCCGTAAAACCCCCAACTTCTGAAA	yes	Fungi	Ascomycota	Sordariomycetes	Diaporthales	Cytosporaceae	Cytospora		SH1198413.09FU	Cytospora/Valsa sp. 1 (mali-spectabilis/nivea/sorbicola)	Identical to this large cluster with many names in Cytospora/Valsa, including holotype culture sequence of C. mali-spectabilis from China.	plant_pathogen	plant_pathogen	YES	NO	0	0	0	0	0	0	1	0	0	0	0	0	0	0	0	1	0	0	1	0	0	0	0	0	1	0	0	0	0	0	0	0	0
OTU_267	CAACCCTCAAGCCTGGCTTGGTGTTGGGGCATTGCCTTCCCTCGGGAGGGCAAGCCCTGAAATTCAGTGGCGAGCTCGCCAGGACTCCGAGCGTAGTAGTAAAACCCTCGCTTTGGACTGTTCTGGCGCGGCCCTGCCGTAAAACCCCCAACTCTGAAA	yes	Fungi	Ascomycota	Sordariomycetes	Diaporthales	Cytosporaceae	Cytospora		SH1198379.09FU	Cytospora/Valsa sp. 2 (prunicola)	Identical to this SH with many Cytospora names, including holotype culture sequence of C. prunicola from Italy.	plant_pathogen	plant_pathogen	YES	YES	0	0	0	0	0	0	0	0	0	0	0	0	0	1	0	0	0	0	0	0	0	0	0	0	0	0	0	0	0	0	0	0	0
OTU_021	CAACCCTCAAGCCTAGCTTGGTGTTGGGGCATTACCTGACTGTTTTACAGGAGGGTAAGCCCTGAAATTTAGTGGCGAGCTCGCCAGGACTCCGAGCGCAGTAGTTAAACCCTCGCTTTGGATAGTACTGGCGCGGCCCTGCCGTAAAACCCCCAACTTCTGAAA	yes	Fungi	Ascomycota	Sordariomycetes	Diaporthales	Cytosporaceae	Cytospora		SH1198387.09FU/ SH1198624.09FU	Cytospora/Valsa sp. 3 (davidianae)	Identical to larger SH with differen Cytospora names, including holotype sequence of C. davidianae from China. Clustering not ideal.	plant_pathogen	plant_pathogen	YES	YES	0	0	0	0	0	0	0	0	0	0	0	1	0	0	0	0	0	0	0	0	0	0	0	0	1	0	0	0	0	0	0	0	0
OTU_597	CAACCCTCAAGCCCAGCTTGGTGTTGGGGCATTACCTTCCCTCACGGGAGGGTAAGCCCTGAAATTTAGTGGCGAGCTCGCCAGGACTCCGAGCGCAGTAGTAAAACCCTCGCTCTGGACTGTACTGGCGCGGCCCTGCCGTAAAACCCCCAACTTCTGAAA	yes	Fungi	Ascomycota	Sordariomycetes	Diaporthales	Cytosporaceae	Cytospora		SH1198499.09FU / SH0754518.10FU	Cytospora/Valsa sp. 4 (alilanthicola s. l.)	Identical to this large cluster with many names in Cytospora/Valsa, including holotype culture sequence of C. ailanthicola from China.	plant_pathogen	plant_pathogen	YES	NO	0	0	0	0	0	0	0	0	0	0	0	0	0	0	0	0	0	0	0	0	0	0	0	0	0	0	0	0	0	0	0	0	0
OTU_526	CAACCCTCAAGCTCTGCTTGGTATTGGGCCTCACCGGCAACGGTGTGCCCTAAAATCAGTGGCGGTGCCATCTGGCTCTAAGCGTAGTAAATCTCTCGCTCTAGGTGCCCGGTGGACGCTTGCCAGCAACCCCCAATTTTTTACA	yes	Fungi	Ascomycota	Leotiomycetes	Helotiales	Dermateaceae	Davidhawksworthia	ilicicola	SH1080976.09FU / SH0966854.10FU	Davidhawksworthia ilicicola	Identical to moslty eDNA-based SH with ex-type material from Davidhawksworthia ilicicola.	saprotroph	litter_saprotroph	YES	YES	0	0	0	0	0	0	0	0	0	0	0	0	0	0	0	0	0	0	0	0	0	0	0	0	0	0	0	0	0	0	0	0	0
OTU_134	AATTCTCAACCTCTCTAGCTTTGCTAGTAAGATGGCTTGGATGTGGGGGTTATTTTTGCAGGCTTTCACAAGTCAGCTCCCCTGAAATGCATTAGCCGGTACTCTCTGACTGTCTATTGGTGTGATAATTATCTACGCCGTGGACTGAAGAAATTGTACTGCTTATAATCGTTCTGTATAGAACAATTCATGACA	yes	Fungi	Basidiomycota	Agaricomycetes	Agaricales	Strophariaceae	Deconica	phillipsii	SH1171604.09FU	Deconica phillipsii	Excellent matches to this SH with reference fruiting body data from Norway.	saprotroph	litter_saprotroph	YES	YES	0	0	0	0	0	0	0	0	0	0	0	0	0	0	1	0	0	0	0	0	0	0	1	0	1	0	0	0	0	0	0	1	0
OTU_214	CAACCTTCAAGCTCAGCTTGGTGTTGGGTGTTTGTCCCGCCCCCCGCGCGTGGACTCGCCTCAAATTGATTGGCAGCCGCATCCCCCCGCCGCGAGCGCAGCACAGTCGCGCTTACGACGAGGGCGGGTCGGCGCTCCAGAAGCCTATTTCAACG	yes	Fungi	Ascomycota	Dothideomycetes	Pleosporales	Torulaceae	Dendryphion		SH0926157.10FU / SH0926157.10FU	Dendryphion cf. europaeum	Sharp cluster. Identical to this SH with ex-type culture sequence from D. europaeum plus other names in Dendryphion. Reads from plants and also Estonian soil eDNA.	plant_pathogen	plant_pathogen	YES	YES	0	0	0	0	0	0	0	0	0	0	1	0	0	0	0	0	0	0	0	0	0	0	0	0	0	0	0	0	0	0	0	0	0
OTU_505	AAACCCACTCAGATTCCCTTTAGGGGGCTTTCTGGTCTTGGGGGAGCAGCGGCAACGCGAGCCCCCCCGAAATCCATCGTGCGGAAAGGCCCGGTGGCCCAGGCGTAGTATTAACATCCTCTCGTCTGGTGTCTGCCGAGCGTTCCTGCCGTCAACCCCCCCACGACTTCAATG	yes	Fungi	Ascomycota	Pezizomycetes	Pezizales	Chorioactidaceae	Desmazierella	acicola	SH0886402.09FU	Desmazierella acicola 1	Identical to excellent matches to this SH with multiple specimens from Europe (ID Koukol) of D. acicola, including Finland.	saprotroph	litter_saprotroph	YES	YES	0	0	0	0	0	0	0	0	0	0	0	0	0	0	0	0	0	0	0	0	0	0	0	0	0	0	0	0	0	0	0	0	0
OTU_300	ACACCCCTCAAGCCTGGCTTGGTATTGGGCGCCGGGACTCTCCCGCGCCCCGATGTCGCCGGCTGGACGACTCCGATCTCACAAGCGTTGTACAAATTCGCTGGCGGGACGGGCGGCCACGCCGTTAACCTCAATCAAAT	yes	Fungi	Ascomycota	Dothideomycetes	Capnodiales	Teratosphaeriaceae	Devriesia		SH1021122.09FU	Devriesia sp. 1	Perfect mathces to this SH, which includes circumboreal soil eDNA + Picea + bryphyte leaf reads. Also some contaminant reads from lichen barcoding (Vondrak).	plant_pathogen	plant_pathogen	YES	YES	0	0	0	0	0	0	1	0	0	0	0	0	0	0	0	0	0	0	0	0	0	0	0	0	0	0	0	0	0	0	0	0	0
OTU_537	CAACCCTCAAGCCTGGCTTGGTGATGGGGCACTGCTTCTTACCCAAGGAGCAGGCCCTGAAATTCAGTGGCGAGCTCGCCAGGACCCCGAGCGCAGTAGTTAAACCCTCGCTCTGGAAGGCCCTGGCGGTGCCCTGCCGTTAAACCCCCAACTTCTGAAA	yes	Fungi	Ascomycota	Sordariomycetes	Diaporthales	Diaporthaceae	Diaporthe		NA, closest to many	Diaporthe sp.	Equally far (98%) from multiple Diaporthe species, leads me to think this is an unsequences Diaporthe species.	plant_pathogen	plant_pathogen	YES	YES	0	0	0	0	0	0	0	0	0	0	0	0	0	0	0	0	0	0	0	0	0	0	0	0	0	0	0	0	0	0	0	0	0
OTU_037	GTACCTTCAAGCTTTGCTTGGTGTTGGGTGTTTGTCTCGCCTTTGCGTGTAGACTCGCCTTAAAACAATTGGCAGCCGGCGTATTGATTTCGGAGCGCAGTACATCTCGCGCTTTGCACTCATAACGACGACGTCCAAAAGTACTTTTTTACAC	yes	Fungi	Ascomycota	Dothideomycetes	Pleosporales	Didymellaceae	Didymella	exigua	SH0985300.09FU	Didymella exigua	global distribution from soil eDNA and plant pathogen studies, linked to living reference specimen in UNITE. Phoma/Didymella anamorph/teleomorph confusions, see Aveskamp et al. 2010.	plant_pathogen	plant_pathogen	YES	NO	0	0	0	0	0	0	1	0	0	0	0	0	0	0	0	0	0	0	0	1	0	0	0	0	0	0	0	0	0	0	0	0	0
OTU_500	TAAACCTCACCCCTAATGTTTTATTACAATAGGTTGGTGCTTTGGGTGTTGCCATTTACCTGGCTCGCCTTAAATGTCTAAGTGGAATGCGTAATAAGTTCTCGCAACCCTCCACTCTAATACAATTTATA	yes	Fungi	Basidiomycota	Tremellomycetes	Tremellales	Bulleribasidiaceae	Dioszegia	hungarica	SH1004080.09FU / SH0732396.10FU	Dioszegia hungarica	Identical matches to this large SH with D. hungarica ex-type material from Hungary.	saprotroph	litter_saprotroph	YES	YES	0	0	0	0	0	0	0	0	0	0	0	0	0	0	0	0	0	0	0	0	0	0	0	0	0	0	0	0	0	0	0	0	0
OTU_558	CAACCAAACCAGCCCCGCTGGGTGTTGGGCGTCGCGGTCCGCCGCGCGCCTCAAAGTCTTCGGCGGAAGCCGCCCGTTCCTCTGCGTGATGCATCGTCGTCGCTCGGGACACGGGGGTGAGCGCCCGGAAATCGTCGGCGGAGACGCCGACTTCA	yes	Fungi	Ascomycota	Dothideomycetes	Capnodiales	Dissoconiaceae	Dissoconium		SH1077950.09FU / SH0929434.10FU OR SH1077952.09FU / SH0982254.10FU	Dissoconium sp.	Identical to excellent matches to a few SH with Dissoconium species and ex-type sequences in both. Maybe ITS2 is not enough for species-level identification.	saprotroph	litter_saprotroph	YES	YES	0	0	0	0	0	0	0	0	0	0	0	0	0	0	0	0	0	0	0	0	0	0	0	0	0	0	0	0	0	0	0	0	0
OTU_188	TTCTCTCTCGCAAGGTGTTGGGCACCACGCCGGCAGGCGTCTGTCCGAAACGCAGCCGTCCAAAACAGTTAAGCTTGTTACGGACC	yes	Fungi	Ascomycota	Saccharomycetes	Saccharomycetales	Saccharomycetales family incertae sedis	Diutia		SH1002797.09FU / SH0967367.10FU	Diutia mesorugosa	Identical matches to this SH with type culture material from D. mesorugosa from human blood in Brazil. Previously known as Candida mesorugosa near C. rugosa, environmental + opportunistically pathogenic yeast.	other_parasite	#N/A	NO	YES	0	0	0	0	0	0	0	0	0	0	0	0	0	0	0	0	0	0	0	0	0	0	1	0	0	0	0	0	0	0	0	0	0
OTU_304	CACCACTCAAGCACAGCTTGGTATTGGGCAACCGCCCCCGCCAGTCGGGGACGCGCCTCAAAAACCTCGGCGGAGCCTCACCGGCTTTGGGCGTAGTAGATTTTCTAAACGTCCTTTAACGGAGATGGTTCCTTTGCCGACTGAAGCCTCATATTTTTACA	yes	Fungi	Ascomycota	Dothideomycetes	Dothideales				SH1240603.09FU / SH0925992.10FU	Dothideales cf. Pringsheimia/Saccothecium	Identical matches to this SH, also other sequences, names from Saccothecium in Iran and Pringsheimia from Finnish eDNA house dust.	unclassified	#N/A	YES	YES	0	0	0	0	0	1	0	0	0	0	0	0	0	0	0	0	0	0	0	0	0	0	0	0	0	0	0	0	0	0	0	0	0
OTU_323	CACCACTCAAGCACTGCTTGGTATTGGGCATCGTCCGTCGTAAAGGCGGGCGTGCCTCGAAGACCTCGGCGGGGTTTCTCCAACTTCGGGCGTAGTAGAGTTAAATCAAAACGTCTTATAAGCTTGGTGAGATCTCATTGCCGTTAAACCTTTTATATTTTCA	yes	Fungi	Ascomycota	Dothideomycetes					SH1240386.09FU / SH0926011.10FU	Dothideomyces cf. Scleroconidioma 1	Identical matches to this large SH with needle pathogens of conifers, most close to Rhizosphaera kalkhoffii reads but also does include culture sequences from R. macrospora, R. oudemansii, R. pseudotsugae + loads of eDNA reads -> ITS2 probably not enough for species-level resolution. Genus not on Finnish list. In UNITE10 lumped to very large SH labelled Scleroconidioma sphagnicola based on ex-typ…	unclassified	#N/A	YES	NO	0	0	0	1	0	0	0	0	0	0	0	0	0	0	0	0	0	0	0	0	0	0	0	0	0	0	0	0	0	0	0	0	0
OTU_171	CACCACTCAAGCACTGCTTGGTATTGGGCACCCGTCCGCCGAAAGGCGGGCGTGCCTCGAAGACCTCGGCGGGGTCTAATCGGCTTCGGGCGTAGTAGAGTTAAATCAAAACGTCTTATAAGTCTGGTTAGAACCCATTGCCGTAAAACCTTTTATTTTCTA	yes	Fungi	Ascomycota	Dothideomycetes					SH1240326.09FU / SH0926011.10FU	Dothideomyces cf. Scleroconidioma 2	Identical matches to this large SH with needle pathogens of conifers, most close to Rhizosphaera kalkhoffii reads but also does include culture sequences from R. macrospora, R. oudemansii, R. pseudotsugae + loads of eDNA reads -> ITS2 probably not enough for species-level resolution. Genus not on Finnish checklist. In UNITE10 lumped to very large SH labelled Scleroconidioma sphagnicola based on e…	unclassified	#N/A	YES	YES	0	0	0	0	0	1	0	0	0	0	0	0	0	0	0	1	0	0	0	0	0	0	1	0	0	0	0	0	0	0	0	0	0
OTU_523	CACCACTCAAGCACTGCTTGGTATTGGGCACTCGTCCGTCGAAAGACGGGCGTGCCTCGAAGACCTCGGCGGGGTTTCTCCAACTTCGGGCGTAGTAGAGTTAAATCAAAACGTCTTATAAGCTTGGTGAGATCTCATTGCCGTTAAACCTTTTTTTTTCA	yes	Fungi	Ascomycota	Dothideomycetes					SH1240386.09FU / SH0926011.10FU	Dothideomyces cf. Scleroconidioma 3	Identical matches to this large SH with needle pathogens of conifers, most close to Rhrizophaera kalkhoffii reads but also does include culture sequences from R. macrospora, R. oudemansii, R. pseudotsugae + loads of eDNA reads -> ITS2 probably not enough for species-level resolution. Genus not on Finnish list. In UNITE10 lumped to very large SH labelled Scleroconidioma sphagnicola based on ex-typ…	unclassified	#N/A	YES	NO	0	0	0	0	0	0	0	0	0	0	0	0	0	0	0	0	0	0	0	0	0	0	0	0	0	0	0	0	0	0	0	0	0
OTU_400	CACCACTCAAGCACCGCTTGGTATTGGGCACTCGTCCGCCGAAAGGCGGGCGTGCCTCGAAGACCTCGGCGGGGTTTCTCCAACTTCGGGCGTAGTAGAGTTAAATCAAAACGTCTTATAAGCTTGGTGAGATCTCATTGCCGTTAAACCTTTTATTTTACA	yes	Fungi	Ascomycota	Dothideomycetes					NA, closest to SH1240386.09FU	Dothideomyces cf. Scleroconidioma 4	Identical to Dothiora sequences not in SHs, 98% to next large SH.	unclassified	#N/A	YES	YES	0	0	0	0	0	0	0	0	0	0	0	0	0	0	0	0	0	0	0	0	0	0	1	0	0	0	0	0	0	0	0	0	0
OTU_268	CACCAATCAAGCACTGCTTGGTATTGGGCGTCCGGCCCCGCGAGAGCGGCGGCCGCGCCCCAAAACCTTCGGCGAAGTCACACCGGCTTTGGGCGTAGTAGAATTACTTCAATAACGTCCTAGGGGCTCGGTGCGGTCTTCCGCCGTCAAACCACCACAATTTTTTTCA	yes	Fungi	Ascomycota	Dothideomycetes					SH1071831.09FU / SH0915548.10FU	Dothideomycetes sp. 10	Identical to small SH with Finnish house dust eDNA.	unclassified	#N/A	NO	YES	0	0	0	0	0	0	0	0	0	0	0	0	0	1	0	0	0	0	0	0	0	0	0	0	0	0	0	0	0	0	0	0	0
OTU_084	CACCACTCAAGCCTGGCTTGGTATTGGGCGCCGCGGTCCGCCGCGCGCCTCAATGTGTCCGGCTGAGCCGTCCGTCTCTAAGCGTTGTGGTAACCTATCCGCTTGCGAGATCGGGGGGCGTCTGGCCGTTAAACCCATTCAAA	yes	Fungi	Ascomycota	Dothideomycetes					SH1084323.09FU	Dothideomycetes sp. 1	Identical matches to this SH which is small consisting of eDNA reads from Europe and USA and one link to Pinus strobilus needles.	unclassified	#N/A	NO	YES	0	0	0	0	0	1	0	0	0	0	0	0	1	1	0	0	0	0	0	0	0	0	0	0	0	0	0	0	0	0	0	0	0
OTU_509	CTACCACTCAAGCATAGCTTGGTATTGGGCATCGTTGCTTTTTTAAACGTGCCTTAAATGTAGACGGCGGCAAACACTAGTTCCGAGCGTAGCAGTAAAACATTTCGCTTTAGAGAATCTAGTATATTGTCAACCGCATAGTTTTTACTACA	yes	Fungi	Ascomycota	Dothideomycetes					NA, closest to SH1290347.09FU / SH0924981.10FU	Dothideomycetes sp. 8	Identical to excellent matches to some non-SH eDNA reads (Chinese + European soil, ECM material, Lithuanian spore trap), closest SH 98% match Pseudocamaropycnis pini near Lophium.	unclassified	#N/A	YES	YES	0	0	0	0	0	0	0	0	0	0	0	0	0	0	0	0	0	0	0	0	0	0	0	0	0	0	0	0	0	0	0	0	0
OTU_527	CACCACTCAAGCACTGCTTGGTATTGGGCACCCGTCCGCCGTCAAGGCGGGCGTGCCTCGAAGACCTCGGCGGGGTTTCACCAACTTCGGGCGTAGTAGAGTCAAATCAAAACGTCTTATAAGCTTGGGGGGGCCTCATTGCCGTTAAACCTTTTTCATATTCTA	yes	Fungi	Ascomycota	Dothideomycetes					NA	Dothideomycetes sp. 9	Excellent to good matches to some non-SH eDNA reads (closest Pinus needles from Monrenegro), best SH matches 96-94% in Dothiora.	unclassified	#N/A	NO	YES	0	0	0	0	0	0	0	0	0	0	0	0	0	0	0	0	0	0	0	0	0	0	0	0	0	0	0	0	0	0	0	0	0
OTU_090	TCGACCATCAAGCACTGCTTGGCATTGGGCTTCCGTCCCCGCAGCGGACGGGCCCTAAAGACCTCGGCGGCGGCGCAGTGGCCTCAAGCGTAGTAGAAAACTATCCCGCTTTACAGAGGCCTCGCGACGCCCGCTCCGAAAACCCCCAACATTCTAAAA	yes	Fungi	Ascomycota	Dothideomycetes					SH0943484.09FU	Dothideomycetes sp. 3	Large cluster, matches well with this SH with eDNA reads and a reference sanger from a fungus cultured from Cladonia fimbriata soredia.	unclassified	#N/A	YES	YES	0	0	0	0	0	0	0	0	1	1	0	0	0	0	0	1	0	0	1	0	0	0	1	0	0	0	0	0	1	1	1	0	0
OTU_263	CACCAATCAAGCACGGCTTGGTATTAGGCCGTCGTCCCCCCGAGAAGGGGGGGCGTGCCTCAAAACCTTCGGCGAAGTCACACCGGCTTTGGGCGTAGTAGAAATAAAACGTCCTCTGGGCCGCGCGTGTCTTCCGCCGTCAAACCCCCAAATCTATCACCA	yes	Fungi	Ascomycota	Dothideomycetes					SH0983540.09FU / SH0893847.10FU	Dothideomycetes sp. 4	Excellent matches to this small SH with Finnish house dust eDNA reads.	unclassified	#N/A	NO	NO	0	0	0	0	0	0	0	0	0	0	0	0	1	1	0	0	0	0	0	0	0	0	0	0	0	0	0	0	0	0	0	0	0
OTU_109	TCAACCATCAAGCCCTGCTTGGTATTGGGTGTCGTCCCCTGGCGGACGTGCCTTAAACGATTCGGCGGCGGTTTCAAACCTCAAGCGTAGTAGAATCTTTTATTTAGCTTTCTAGGCTTGGGACCGCTTCGCCTCGAGAAACCATTTACCTCAA	yes	Fungi	Ascomycota	Dothideomycetes					SH1122868.09FU / SH0959072.10FU	Dothideomycetes sp. 5	Identical to excellent matches to this eDNA clade with e.g. house dust eDNA from Finland.	unclassified	#N/A	NO	YES	0	0	0	0	0	0	0	0	0	0	0	0	0	0	0	0	0	0	0	1	0	0	1	0	0	0	0	0	0	0	0	0	0
OTU_149	CACCAATCAAGCAATGCTTGGTATTGGGCGTCCGGCCCCGCCCAGCGGCGGCCGCGCCCCAAACCCTTCGGCGAAGTCTCACCGGCTTTGGGCGTAGTAGAATTCATTCAATAACGTCTAATCCGGCGGGCCTTTTGCCGTCAAACCACCATATTTTTTCA	yes	Fungi	Ascomycota	Dothideomycetes					SH1071827.09FU / SH0915561.10FU	Dothideomycetes sp. 6	Identical matches to this small SH with Finnish house dust eDNA reads.	unclassified	#N/A	YES	YES	0	0	0	0	0	0	0	0	0	0	0	0	0	0	1	0	0	0	0	0	0	0	1	0	0	0	0	0	0	0	0	1	0
OTU_195	AACCAATCAAGCACAGCTTGGCATTGGGCCGTCGCCCGCGAACCCTCCGGGGACGCGGGCGTGCCCCAAAGGATTCCCGGCGAGGTCGAATCCACCCTGGGCGTAGTAAATCATTCAACGTCGAGCGGGTGGGAGAGACTTTGGCCGTCGAAACACCAAAACATCGTAACAA	yes	Fungi	Ascomycota	Dothideomycetes					SH1168832.09FU / SH1043224.10FU	Dothideomycetes sp. 2	Sharp cluster, identical matches to this small SH with eDNA reads from Finnish house dust and Estonian eDNA soil + some other non-SH reads.	unclassified	#N/A	YES	YES	0	0	0	0	0	0	0	0	0	0	0	0	0	0	0	0	0	0	0	0	0	0	0	0	0	0	0	0	0	0	0	0	0
OTU_196	AACAAACTCAAGCCGATTTATTAGCTTGGTCTTGGGCGTCGGGGGTCACCCGCGCCTTAATGTCGCCGGCTGGACGATCTGGATCTCAGCGTTGTGGCAACAAACTCGCTGGCGAGAAGGAGCGTCTGAGCCGTTAAACCTCCCATCAAA	yes	Fungi	Ascomycota	Dothideomycetes					SH1035461.09FU	Dothideomycetes sp. 7	98% matches to this SH with Capnodiales eDNA soil + Salix leaf from Estonia and Pinus needle from Canada, cf. Capnodiales + some other eDNA reads non-SH.	unclassified	#N/A	NO	NO	0	0	0	0	0	0	0	0	0	0	0	0	0	0	0	0	0	0	0	0	0	0	0	0	0	0	0	0	0	0	0	0	0
OTU_455	CACCACTCAAGCACAGCTTGGTATTGGGCGTCCGTCTCCCTCGCGGGGGGCGCGCCTCAAAGACCTCGGCGGAGCTTCACCGGCTTTAGGCGTAGTAGAATTTATTCGAACGTCTTTTAACGGAGAGGACTCCTCAGCCGACAGAAACCTTTTTATTTTTCTA	yes	Fungi	Ascomycota	Dothideomycetes	Dothideales	Dothioraceae			NA, close to multiple	Dothioraceae sp. 1	98% matches to multiple SHs in Dothioraceae, including Pseudoseptoria, Hormonema, Arxiella.	unclassified	#N/A	NO	NO	0	0	0	0	0	0	0	0	0	0	0	0	0	0	0	0	0	0	0	0	0	0	0	0	0	0	0	0	0	0	0	0	0
OTU_462	CACCACTCAAGCACAGCTTGGTATTGGGCGTCCGTCTCCCTCGCGGGGGGCGCGCCTCAAAGACCTCGGCGGAGCTTCACCGGCTTTAGGCGTAGTAGAATTTATTCGAACGTCTGTCAAAGGAGAGGAACTCTGCCGACTGAAACCTTTATTTTTCTA	yes	Fungi	Ascomycota	Dothideomycetes	Dothideales	Dothioraceae			NA, close to multiple	Dothioraceae sp. 2	at best 95 % matches to multiple SHs in Dothioraceae, including Pseudoseptoria, Hormonema, Arxiella.	unclassified	#N/A	NO	NO	0	0	0	0	0	0	0	0	0	0	0	0	0	0	0	0	0	0	0	0	0	0	0	0	0	0	0	0	0	0	0	0	0
OTU_583	CACCAATCAAGCCCAGCTTGGTATTGGGCCTCGTCCGCACAGGACGGGCCTCGAAGACCCCGGCCGCGCGGTCCCGCTTCAGGCGTAGCAGAGCTTTCGCAGCCTCGCCTTGGAAGCCGGCGTCCGTGTCGCGCCGCACAACGAACCCTTTTCTATCAA	yes	Fungi	Ascomycota	Dothideomycetes	Botryosphaeriales	Botryosphaeriaceae	Dothiorella		SH0953988.09FU / SH0874024.10FU	Dothiorella sp.	Identical to this eDNA-based clade labelled Dothiorella.	plant_pathogen	plant_pathogen	YES	YES	0	0	0	0	0	0	0	0	0	0	0	0	0	0	0	0	0	0	0	0	0	0	0	0	0	0	0	0	0	0	0	0	0
OTU_443	CAACCCTCAAGCTCTGCTTGGTATTGGACCTTCGCCTTCCCGGCGGGTCTCAAAATCAGTGGCGGTGTCATCTGACTCTAAGCGTAGTAAATTCTCTCGCTCTGGAGCTTCGGTTGATTACTTGCCATCGAACCCCAAATTTTTAAA	yes	Fungi	Ascomycota	Leotiomycetes	Phacidiales	Helicogoniaceae	Eleutheromyces	subulatus	SH0981719.09FU / SH0931121.10FU	Eleutheromyces subulatus	Identical to excellent matches to this global large SH with ex-epitype sequences from Sweden.	other_parasite	mycoparasite	YES	YES	0	0	0	0	0	0	0	0	0	0	0	0	0	0	0	0	0	0	0	0	0	0	0	0	0	0	0	0	0	0	0	0	0
OTU_349	AATTCTCAATCCTTCTGGCTTTTTCAAAGCTAGTCGGACTTGGATTATGGAAGTTGCTGGTTTTCACGAATCAGCTCTTCTTAAATATATTAGCAGTCCTTTGCTGACTGCCTTTGGTATGATAATTATCTATATCACTGGCAGGCAGCTTCCCTCGCGGAGAGGCTCTGCTTCTAATCGTCTTTGAAGACAATTTGATTA	yes	Fungi	Basidiomycota	Agaricomycetes	Agaricales	Entolomataceae	Entoloma	clandestimum	SH1260618.09FU / SH0831152.10FU	Entoloma clandestimum	Identical to excellent matches to this SH including reference specimens from Finland (Vauras) as E. papillatum, later synonymised to E. clandestimum.	saprotroph	soil_saprotroph	YES	NO	0	0	0	0	0	0	0	0	0	1	0	0	0	0	0	0	0	0	0	0	0	0	0	0	0	0	0	0	0	0	0	0	0
OTU_388	AATTCTCAACCTCTCTAGTTTTTTTTAAAGACTAGTTAGGCTTGGATTTGGAGGTTGCTGGCTCGTTCAGCTCTTCTTAAATATATTAGCGAAGATCTTTGCTGCTCATCATTGGTATGATAATTATCTATATCATTGATAAACAGTGTCCTTCACGGGAGAGCTCTTGCTTCTAATCGTCTTTCTAAGACAATTTGACAAC	yes	Fungi	Basidiomycota	Agaricomycetes	Agaricales	Entolomataceae	Entoloma	juncinum	SH1167479.09FU / SH0831083.10FU	Entoloma juncinum	Identical to excellent matches to this SH including reference specimens from Finland (Kokkonen).	saprotroph	soil_saprotroph	YES	YES	0	0	0	0	0	0	0	0	0	0	0	0	0	0	1	0	0	0	0	0	0	0	0	0	0	0	0	0	0	0	0	0	0
OTU_391	AATTCTCAACCTCTCTAGTTTTTTGAACTGGTTAGGCTTGGATTTTGGAAGTTGCTGGCTCACTATGAATCAGCTCTTCTTAAATATATTAGCGAAGATCTTTGCTGCTCATCATTGGTATGATAATTATCTATATCATTGATAACCAGTGTCCCTCACGGGAGAGGTCTTGCTTCTAATAGTCTTTTTAAAGACAATCTGATAAC	yes	Fungi	Basidiomycota	Agaricomycetes	Agaricales	Entolomataceae	Entoloma	sericeum	SH1167484.09FU / SH0830887.10FU	Entoloma sericeum	Identical to excellent matches to this SH including reference specimens from Finland (Kokkonen, Jakobsson).	saprotroph	soil_saprotroph	YES	YES	0	0	0	0	0	0	0	0	0	0	0	0	0	0	1	0	0	0	0	0	0	0	1	0	0	0	0	0	0	0	0	0	0
OTU_161	AATTCTCAACCTTTCTAGTTTTTATTAGCTAGTCTGGCTTGGATTATGGGGGTTGCTGGCTTCTAAGAAGTCGGCTCTCCTTAAATGCATTAGCAAAATCTTTGCTGACCATCCCTTGGTGTGATAATTATCTACGCCATTGAGAATCAGCTTTTATAGATTTAGCTTCTAATAGTCCTTTCTAGGGACAGCTTATGAAA	yes	Fungi	Basidiomycota	Agaricomycetes	Agaricales	Entolomataceae	Entoloma	turbidum	SH1149514.09FU	Entoloma turbidum	Identical to excellent matches to this SH with Finnish reference material from E. turbidum (Vauras), labelled Entolomataceae since some specimens are treated in genus Entocybe.	saprotroph	soil_saprotroph	YES	NO	0	0	0	0	0	0	0	0	0	0	0	0	1	0	0	0	0	0	0	0	0	0	0	0	0	0	0	0	0	0	0	0	0
OTU_439	ATCTCTCAACCCTACCATTTTATCATACTAAAGTGTTGGTGGCTGGATGTTGAGCGTTGCTGGACATTTTGGTTCAGCTCGCTTCAAATTGATGAGCAGGCTCCTACTGCTTCGGACTGACTCAACGTGATAAGAAATTTCGTTGAGGATGCTTTACCAAGGCGGCCGAATTGTAGGGAAATGCCGCTGCTAGTTGACCCTTTATAT	yes	Fungi	Basidiomycota	Pucciniomycetes	Platygloeales	Eocronartiaceae	Eocronartium		SH0962609.09FU / SH0866995.10FU	Eocronartium sp.	99% matches to this SH with single Eocronartium sequence from fruiting body in Chile, also 2 non-SH eDNA soil reads from France. An undescribed/unsequenced species of Eocronartium?	plant_pathogen	plant_pathogen	NO	NO	0	0	0	0	0	0	0	0	0	0	0	0	0	0	0	0	0	0	0	0	0	0	0	0	0	0	0	0	0	0	0	0	0
OTU_507	CAACCCTCAAGCCCGCTGCGTGCTTGGTGTTGGGGACCGGCCAGCCCGCCTCGCGGCGGCGGCCGCCCCTGAAATGAATTGGCGGTCTCGCCGCAGCCTTCTTTGCGTAGTAACATACCACCTCGCAACCAGGAGCGCGGCGCGGCCACTGCCGTAAAACGCCCAACTTCTCCAAG	yes	Fungi	Ascomycota	Sordariomycetes	Hypocreales	Clavicipitaceae	Epichloe		SH1111056.09FU / SH0912410.10FU	Epichloe cf. typhina	Identical to given SH with many names and ex-type sequences from Epichloe and Neotyphodium, most likely this is E. typhina which is the only Finnish species on the checklist.	plant_pathogen	foliar_endophyte	NO	YES	0	0	0	0	0	0	0	0	0	0	0	0	0	0	0	0	0	0	0	0	0	0	0	0	0	0	0	0	0	0	0	0	0
OTU_473	CAACCCTCAAGCTCTGCTTGGTATTGGGCGTCACCACCTGGTGCGCCTCAAAAACAGTGGCGGTGCCGTCTGGCTTCAAGCGTAGTAATTTCTCTCGCTTCGGAGTCCCGGCGAGTGCTCGCCAGAACCCCCAATTTATCAA	yes	Fungi	Ascomycota	Leotiomycetes	Leotiales	Mniaeciaceae	Epithamnolia		SH1271316.09FU	Epithamnolia cf. xanthoriae	Identical to excellent matches to this large SH including specimens and sequences accepted in Epithamnolia cf. xanthoriae (Suija et al. 2017). Lichenicolous / saprobic fungi.	other_parasite	lichen_parasite	YES	NO	0	0	0	0	0	0	0	0	0	0	0	0	0	0	0	0	0	0	0	0	0	0	0	0	0	0	0	0	0	0	0	0	0
OTU_081	TGAATATCTCTGCTCTTATTTTTTTAATTAAGAAATAACGAGTCAGGTCCTTGGGCCTGCTTGCGGTTTGGTTACAAACACAAGCTTGCCTTAAATGAATTAGCTGAGCTTCAGCAGAGTTGTTAAGTAACATTGAAAACTCTCGTAAGAAGAAGCTTGCTCTCTAATCTTTGTCGTCTTTTGTGGACGATAATATTTTCTA	yes	Fungi	Basidiomycota	Exobasidiomycetes	Exobasidiales	Exobasidiaceae	Exobasidium		SH0895600.09FU	Exobasidium cf. arescens	Identical to excellent matches to this quite small SH with E. arescens -labelled material from Slovenia.	plant_pathogen	plant_pathogen	YES	YES	0	0	0	0	0	1	0	0	0	0	0	0	1	1	0	0	0	0	0	0	0	0	0	0	0	0	0	0	0	0	0	0	1
OTU_103	GAATATCTCTGCTCCTCAATTTTTTAACGAAAGTTGGTTTGGAGTCAGGTCCTTGGGCTTGCCTGCGGTTTGTTACGAACACACGCTTGCCTTAAATGCATTAGCTGGATTTCAGTAGAGTTGTTAAGTAACATTGAAAACTCTCGTAATATGAAGTCTGCTTTCTAACGGAATTTTATTCATTATAT	yes	Fungi	Basidiomycota	Exobasidiomycetes	Exobasidiales	Exobasidiaceae	Exobasidium		NA, closest to SH0895619.09FU	Exobasidium sp. 7	Identical to a few non-SH Finnish reads of cultivated Exobasidium from Empetrum nigrum leaves. 97% matches to given SH, 98% to Exobasidium ledi reads from Rhododendron tomentosum (Russia) which apparently go to SH0934702.10FU.	plant_pathogen	plant_pathogen	YES	YES	0	0	0	0	0	0	1	0	0	0	0	0	0	0	1	0	0	0	0	0	1	0	1	0	0	0	0	0	0	0	0	0	0
OTU_210	TGAATATCTCTGCTTTTATATCTTTTTATTAACATATAACAAGTCAGGTCCTTGAGTCTGCTTGCGGTTTGTTACGAACACAAGCTTACTTTAAATGAATTAGCTGGATTTCAGCAGAGTTGTTAAGTAACATTTTGAACTCTCGTAATATGAAGTCTGCTCATAATCAGTCTTTTGACTATTAATTTC	yes	Fungi	Basidiomycota	Exobasidiomycetes	Exobasidiales	Exobasidiaceae	Exobasidium		NA, closest to SH0895612.09FU	Exobasidium sp. 1	Best matches 98-97% to various SHs in Exobasidium, in NCBI closest seems to be E. bisporum. Clustering not ideal.	plant_pathogen	plant_pathogen	NO	NO	0	0	0	0	0	0	0	0	0	0	0	0	0	0	0	0	0	0	0	0	0	0	0	0	0	0	0	0	0	0	0	0	0
OTU_200	GAATATCTCTACTCCTCAATTTTTTAATTAAGATTGGTTTGGAGTTAGGTCCTTGGGCTTGCTTGCGGTTTGTTACGAACACAAGCTTGCCTTAAATATATTAGCTGGATTTCAGTAGAGTTGTTAAGTAACATTGAAAACTCTCGTAATACGAAGTCTGCTTCTAACCCGCTGTTACTTTATTGTAGCACACATATTCATTT	yes	Fungi	Basidiomycota	Exobasidiomycetes	Exobasidiales	Exobasidiaceae	Exobasidium		SH0895591.09FU / SH0934703.10FU	Exobasidium sp. 2	Identical to excellent matches to this quite small SH with eDNA reads from Europe from various different substrates, no fruiting body specimens.	plant_pathogen	plant_pathogen	YES	YES	0	0	0	0	0	0	0	0	0	0	0	0	0	0	0	0	0	0	0	0	0	0	0	0	0	0	0	0	0	0	0	0	0
OTU_206	TGAATATCTCTGCTTTTATATTTTTTAATTAAGATGTAACAAGTCAGGTCCTTGAGTCTGCTTGCGGTTTGTTACGAACACAAGCTTACTTTAAATGAATTAGCTGGATTTCAGCAGAGTTGTTAAGTAACATTTTGAACTCTCGTAATATGAAGTCTGCTTCTAACTTTTTTATCCAATGAGATAAATTTATTTC	yes	Fungi	Basidiomycota	Exobasidiomycetes	Exobasidiales	Exobasidiaceae	Exobasidium		NA	Exobasidium sp. 3	Identical to good matches to some eDNA non-SH reads from Lithuania Pinus etc, no fruiting body references.	plant_pathogen	plant_pathogen	YES	NO	0	0	0	0	0	0	0	0	0	0	0	0	0	0	0	0	0	0	0	0	0	0	0	0	0	0	0	0	0	0	0	0	0
OTU_264	GAATATCTCTGCTCCCCCGCTTTTTTTTTTTTCTAAAAGCGGGCTTGGAGTCAGGTCCTTGGGCTTGCTTGTCTGTTTGTTACGAACACATGCTTGCCTTAAATGCATTAGCTGGATTTCAGTAGAGTTGTTAAGTAACATTGAAAACTCTCATAAGATGAAGTCTGCTGTCCAACCCGACGAGTTGTGTGTCCCTTTTGGGGGCGCTATGCTCTCACATATTCATTT	yes	Fungi	Basidiomycota	Exobasidiomycetes	Exobasidiales	Exobasidiaceae	Exobasidium		NA	Exobasidium sp. 4	Identical to good matches to some eDNA non-SH reads from Lithuania Aesculus, Sweden Quercus + Scotylus beetle etc, no fruiting body references, best SH matches in Exobasidium.	plant_pathogen	plant_pathogen	NO	NO	0	0	0	0	0	0	0	0	0	0	0	0	0	1	0	0	0	0	0	0	0	0	0	0	0	0	0	0	0	0	0	0	0
OTU_578	TGAATATCTCTGCTTTTATATTTTTTAATTAAGATATAACAAGTCAGGTCCTTGAGTCTGCTTGCGGTTTGTTACGAACACAAGCTTACTTTAAATGAATTAGCTGGATTTCAGCAGAGTTGTTAAGTAACATTTTGAACTCTCGTAATATGAAGTCTGCTTCTAACTTTTGTCTTTTGAGATAAATTTATTTC	yes	Fungi	Basidiomycota	Exobasidiomycetes	Exobasidiales	Exobasidiaceae	Exobasidium		NA, closest to SH0895625.09FU / SH0763742.10FU	Exobasidium sp. 5	Maybe two clusters. Main match identical to Lithuanian eDNA read from Ulmus glabra leaves labelled Exobasidium, closest SH apparently E. bisporum from Japan.	plant_pathogen	plant_pathogen	NO	NO	0	0	0	0	0	0	0	0	0	0	0	0	0	0	0	0	0	0	0	0	0	0	0	0	0	0	0	0	0	0	0	0	0
OTU_604	TGAATATCTCTGCTTTTGCCTTTTTTAACGAAAAGGTAACAAGTCAGGTCCTTGGGTCTGCTTGCGGTTTGTTACGAACACAAGCTTACCTTAAATGAATTAGCTGGACTTCAGCAGAGTTGTTAAGTAACATTGAAAACTCTCGTAATATGAAGTCTGCTCTCTAATCATTCTCTTTCGAGAGAACATTTTCTA	yes	Fungi	Basidiomycota	Exobasidiomycetes	Exobasidiales	Exobasidiaceae	Exobasidium		SH0895633.09FU / SH0934668.10FU	Exobasidium sp. 6	Identical to excellent matches to this SH which includes North American E. maculosum, this probably a nearby species in Europe?	plant_pathogen	plant_pathogen	YES	YES	0	0	0	0	0	0	0	0	0	0	0	0	0	0	0	0	0	0	0	0	0	0	0	0	0	0	0	0	0	0	0	0	1
OTU_584	GAATATCTCTGCTCTTTTATTTTTTTTAACGAAAGATAAAACGAGTCAGGTCCTTGGGTCTGCTTGCGGTTTGTTACGAACACAAGCTTACCTTAAATGAATTAGCTGGATTTCAGTAGAGTTGTTAAGTAACATTGAAAACTCTCGTAATAGGAAATCTGCTTTCTAATCAGACTAGTCTTTGTTGACTATCTAATAATTTTTCAA	yes	Fungi	Basidiomycota	Exobasidiomycetes	Exobasidiales	Exobasidiaceae	Exobasidium	vaccinii	SH0895618.09FU / SH0763741.10FU	Exobasidium vaccinii	Identical to excellent matches to this SH with reference specimens from Estonia, Norway and Japan.	plant_pathogen	plant_pathogen	YES	YES	0	0	0	0	0	0	0	0	0	0	0	0	0	0	0	0	0	0	0	0	0	0	0	0	0	0	0	0	0	0	0	0	0
OTU_173	ACCTCTCAAACCCAAGTTTTGGATTTATCCTTGCTTGAGTTTGGATTTGGGTGTTTGCCAGTGATGAACTGACTCACCTTAAAAGTATTAGCTAGATCTGTCTTTGACTGGTTTGACTTGGCATAATAAGTATTTTGCTAAGGACATCTTCGGATGGCCAGGACTTGACTTTTGTCTGCTTACTAAACCTTACTTTAAGTGCATCTCTGGTGTTACTTATAGTATTACTTTGAC	yes	Fungi	Basidiomycota	Tremellomycetes	Filobasidiales	Filobasidiaceae	Filobasidium	wieringae	SH0907557.09FU / SH0857527.10FU	Filobasidium wieringae	Identical matches to this large SH with type strain sequence + many eDNA + other culture reads. Environmental yeast, known from soil, plants, insects	saprotroph	unspecified_saprotroph	YES	YES	0	0	0	0	1	0	0	0	0	0	0	0	0	0	0	0	0	0	0	0	0	0	0	0	0	0	0	0	0	0	0	0	0
OTU_122	AATTCTCAACCTTACCAGCTTTTGCGAGTTCGGTAATGGCTTGGATGTGGGGGTTTTGTGCCGGCTTCCTAGTGAAGTCAGCTCCCCTTAAATGTATTAGCCGGTGCCCTTTGTGGACTGTCTATTGGTGTGATAATTATCTACGCCGTGGACTTCTGCTTTGAATAGGTGCACTGCTTCTAACCGTCTGTTCATTCGGACAATACTTGACA	yes	Fungi	Basidiomycota	Agaricomycetes	Agaricales	Hymenogastraceae	Flammula		SH1162705.09FU / SH0994984.10FU	Flammula cf. alnicola	Identical mathces to this SH, with names Flammula alnicola/abieticola/pinicola, includes holotype of F. alnicola. The Finnish checklist has two Flammula species, F. alnicola and F. pinicola and this is probably the real alnicola.	wood-decaying	wood_saprotroph	YES	NO	0	0	0	0	0	0	0	0	0	0	0	0	0	1	0	0	0	0	0	0	0	0	0	0	0	0	0	0	0	0	0	0	0
OTU_337	TCAACCATCAAGCACTGCTTGGCATTGGGTGCGGTCCCCCGTGAAAAGGGGACCCGCCTCAAAGGTGTCGGCGGTGGCCTGGAGCCTCAAGCGTAGTAAATTTCTCCCGCTTCAGAGGTCTCCCGCGTCGCCCGCCCCCAAAACACATCACCTCAA	yes	Fungi							SH1129517.09FU / SH0866220.10FU	Fungi cf. Telochistales	Excellent matches to small SH with reads from Finnish house dust and Estonian soil, also UNITE reads from Pinus needles / Lithuania and Quercus leaves / Sweden.	unclassified	#N/A	YES	YES	0	0	0	0	0	0	0	0	0	0	0	0	0	0	0	0	0	0	0	1	0	0	0	0	0	0	0	0	0	0	0	0	0
OTU_301	TCAACCATCAAGCCCAGCTTGGTATTGGGCGCCCGTCCCCGTAACGGGGGGCGCGCCCTAAAGCACTCGGCGGTGGCCCCGAGCCTCAAGCGTAGTAAAATCTCCAGCTTCAGAGGCCTCGGCGGTTGCTTGCCCCTAGAACCCATCACCTAA	yes	Fungi							NA	Fungi sp. 1	Closest to this SH 93% Helotiales sole sequences from Nothofagus / NZ. 2 close matches: 100% Pinus needles and 99% Picea needles from Lithuania, thus probably conifer needle phyllosphere associated.	unclassified	#N/A	NO	YES	0	0	0	0	0	0	1	0	0	0	0	0	0	0	0	0	0	0	0	0	0	0	0	0	0	0	0	0	0	0	0	0	0
OTU_089	TCAACCATCAAGCCCTGCTTGGCATTGGGTGCCGTCCCTGCTGTGGACGCGCCCTAAAGTAATCGGCGGTGGTGTTGAACCTCAAGCGTAGTAAATCTCCAGCTTTCTAGGTGAGACGCCGCTCGGCCTCGAGAACCCATCACCTCAA	yes	Fungi							SH1004280.09FU / SH1008662.10FU	Fungi sp. 10	Identical matches to this small SH, very large cluster in our data. A few eDNA reads from Europe. Difficult to say anything. Also from Lithuania eDNA in pine needles, Aesculus leaves etc.	unclassified	#N/A	YES	YES	0	0	0	0	0	0	0	0	0	0	0	0	0	0	0	0	0	0	0	0	1	0	0	0	0	0	0	0	1	0	0	0	0
OTU_344	CAACCCCTCAGGCCCTGGTGCCTGGCGTCGGGGGCTTCCCGCGAGGGAACCCCTTAGAAACAGTGGCGGACCCGCCGCGGCTCCGAGCGCAGTAGTAACATTCTCGCTCTGGAGGTCCGCGGGGGGATTCCGGCCGTTAAACCGGGCTCCGGCCCACTTCTCAA	yes	Fungi							NA	Fungi sp. 18	98% match to unknown sample from China, next match 91% from same place (Ascomycota), next 88%. Unclear.	unclassified	#N/A	YES	NO	0	0	0	0	0	0	0	0	0	0	0	0	0	0	0	0	0	1	1	0	0	0	0	0	0	0	0	0	0	0	0	0	0
OTU_258	CACCACTCAAGCCTGGCTTGGTATTGGGCGGCGGGGGGTACCCGCGCCCCAATTTCGCCGGCTGGACGACCTAGATCTCAGCGTTGTGTATTAAATTCGCTGGTGAGACGGGGCTTCCACGCCGTTAAACATCTATTCAA	yes	Fungi							NA	Fungi sp. 11	Excellent matches to two sequences not in SH framework, Quercus leaves eDNA from Sweden and Picea needles eDNA from Lithuania. Difficult to say anything.	unclassified	#N/A	YES	YES	0	0	0	0	0	0	0	0	0	0	0	0	0	0	1	0	0	0	0	0	0	0	1	0	0	0	0	0	0	0	0	1	0
OTU_346	AACTCTCAATCGGAACACTTTATTGTTGTTTTTTCGATTGGATTTGACTCCTGCCGCGTCTCACGATGCGGCTGGGTCTAAACATATTAGCTGGCTCTTTCGAGTCTTTGGTTCTACTCGGCGTGATAATTATCTGACGTCGAGGACATTTCTTTCGGGGAATGGCCAGTACTTTGTGAAGAACTGCTTCTAGTCGTCTTTCATTAGACAAACTAACTTTCTAT	yes	Fungi							NA, closest SH1208074.09FU	Fungi sp. 12	Closest to this SH 93% with unknown Fagus sylvatica leaf fungus specimen from Luxembourg + single unclear eDNA read from China. Difficult to say anything.	unclassified	#N/A	YES	NO	0	0	0	0	0	0	0	0	0	0	0	0	0	0	0	0	0	0	1	0	0	0	0	0	0	0	0	0	0	0	0	0	0
OTU_362	TGACCAATCAAGCACTGCTTGGTATTGGGGCCCGCTGTACCGGCGGCCCTTAAAAACAGTGGCGGTGCCGTCTGGCTCTCAGCGTAGTAATTTTTCTCGCTATTGGGCCCGGTGGTTACTTGCCAAAACCCCCAACTTTCTTA	yes	Fungi							NA	Fungi sp. 13	Identical match to Lithuania spore trap, next best match 91%. Difficult to say anything.	unclassified	#N/A	YES	YES	0	0	0	0	0	0	0	0	0	0	0	0	0	0	0	1	0	0	0	0	0	0	0	0	0	0	0	0	0	0	0	0	0
OTU_061	AAAGATATATCAAGCACTGCTTGGCCTTGAGTTGACATGTCTCCGTAGAACGAGGCAGGCTCTAAATTTGTCGGCGGTGGCTATTGGCCTCGAGCGTAGTAGATTATTCCGCTTTCGAGTGCTTACAGACACCCGCTTCCAACAACCCAAATATACCCATCA	yes	Fungi							NA	Fungi sp. 14	No close matches in any SH; 2 identical non-SH reads, Pinus needles/USA and Picea needles/Lithuania, difficult to say anything.	unclassified	#N/A	NO	YES	0	0	0	0	0	0	0	0	1	0	0	0	0	0	0	1	0	0	0	0	0	0	0	0	0	1	0	0	0	0	0	0	0
OTU_064	AGACAAACTCAAGCTCTGCTTGGTCATGGGCGATGTTCCAGAGGCTCCAGGGCCTCAGCGAGCGCGTCTGAAAATCAGTGGCGGTGCCGCCCGACCACCAGCGTAGTGACTTATTCATCGCTGGATGGATCCGGGTTTTGGCGCCCGCCAGGAAACCCATATCCATAA	yes	Fungi							NA	Fungi sp. 15	99-98% matches to non-SH eDNA reads: all arctic tundra soil, some labelled Saccharomycetes.	unclassified	#N/A	NO	YES	0	0	0	0	0	0	0	0	0	0	0	0	0	0	0	0	0	0	0	0	0	0	0	0	0	0	0	0	1	0	0	0	0
OTU_068	AAAGATATATCAAGCACTGCTTGGCTTTGAGTTGATATGTCTCCGTAAAACGAGGCAGGCTCTAAATTTGTCGGCGGTGGCTATTGGCCTCGAGCGTAGTAGATTATTCCGCTTCCGAGTGCCTTCAGACACCCGCTTCCAACAACCCAAATATACCCATCA	yes	Fungi							NA	Fungi sp. 16	Identical to 99% matches to non-SH reads from Montenegro Pinus needles + NZ Pinus forest soil.	unclassified	#N/A	YES	NO	0	0	0	0	0	0	0	0	0	0	0	1	0	0	0	0	0	0	0	0	0	0	0	0	0	0	0	0	0	0	0	0	0
OTU_069	CAGACCATCAAGCTCGGCTTGGTCTTGGGCCCGCCGCCCGGAAACGGGCGGGGCCTCAAATCCGTCGGCGGCCGCGTGGAGCCCCCAAGCGTCATCAGTTTTTTACGCTTTCGGGGAAGCCCTCGCGCGCCTCGCCACCAATGACACCAAACAACCCAAA	yes	Fungi							NA	Fungi sp. 17	Identical to eDNA reads from Pinus + Picea needles from Lithuania.	unclassified	#N/A	YES	NO	0	0	0	0	0	0	0	1	0	0	0	0	0	0	1	0	0	0	0	0	0	0	0	0	0	0	0	0	0	0	0	0	0
OTU_093	TCAACCATCAAGCCCTGCTTGGTATTGGGTGCCGTCCCTGCTGCGGACGCGCCCTAAAGATTTTGGCGGTGGTGTTGAACCTCAAGCGTAGTAAAATCTCCAGCTTTTTAGGTGATACATTGCCTGCCTCTAGAAACCCAATTTCTTAA	yes	Fungi							NA	Fungi sp. 19	Identical to 99% to non-SH reads from Scotylys eDNA / Gotland and Aesculus leaf eDNA / Lithuania.	unclassified	#N/A	YES	YES	0	0	0	0	0	0	0	0	0	0	0	0	0	0	0	0	0	0	0	0	0	0	0	0	0	0	0	0	0	1	0	0	0
OTU_305	AACCCATCAAGCCTGGCTTGGTATTGGGCGTCGGGGACCCCCCGCGCTTCAATTTCACCGGCTGGCCGTCGCCCGTCTTAAGCGTTGTGAAACACCTCTCGCTCAAAGCAGGCCCGGACACGCCGTCACAATCCACGGATTTCGGTCTCGAAATTCATCAA	yes	Fungi							nearest SH1104459.09FU	Fungi sp. 2	No good matches to SH, closest with 1 read 98% similarity to Nothofagus /NZ eDNA. Identical matches to sequences not in UNITE SHs: Ulmus glabra fungus /Lithuania, Lichen-associated fungus/Antarctica, Quercus robur endophyte/Sweden, Pinus sylvestris endophyte/Lithuania, Aesculus hippocastaneus endophyte/Lithuania, Picea abies endophyte/Lithuania. So maybe some endophyte?	unclassified	#N/A	NO	YES	0	0	0	0	0	1	0	0	0	0	0	0	0	0	0	0	0	0	0	0	0	0	0	0	0	0	0	0	0	0	0	0	0
OTU_135	CAACCCTCAGGACCCCTTCGGGGGACCTGGTGCTGGGGATCAGCCTGAAGCCGCCCTCGCGCGGCCGGCTGGCCCTTAAATACAGTGGCGGTCTCGCTGCAGCCCCCTTGCGTAGTAACAAACACCTCGCACTGGAGCTCGACGTGGCCACGCCGTAAAACCCCCATATTTTACCAAT	yes	Fungi							NA	Fungi sp. 20	98% match to Scotylus multistriatus eDNA read, other matches to various eDNA fungal reads, difficult to say anything.	unclassified	#N/A	YES	YES	0	0	0	0	0	0	0	0	0	0	0	0	0	0	0	0	0	0	0	0	0	0	0	0	1	0	0	0	0	0	0	0	0
OTU_208	TCACCTCTCAAGCCTGGCTTGTTGTTGGACCTAGGTCTGGGTTCACCCTCGACCGGTCCCAAAAGTAATGACGGCGTCCGTGGGACTCTCGGTGCAACGAGCTTTTCTGAGCACGCGCCGAGTTGCAAGGTCCCCCGGCACGGTCTTTAAACCATATTTTACAA	yes	Fungi							NA	Fungi sp. 22	Identical to two non-SH eDNA reads, other from roots/European bog and other Pinus (soil?) from Lithuania.	unclassified	#N/A	NO	NO	0	0	0	0	0	0	0	0	0	0	0	0	0	0	0	0	0	0	0	0	0	0	0	0	0	0	0	0	0	0	0	0	0
OTU_216	CACCACTCAAGCCTGGCTTGGTATTGGGCCCCGCGGTCCGCCGCGCGCCTTAATGTTTCCGGCTGAGCCGTCCGTCTCTAAGCGTTGTGGCAACTATCCGCTTGCGAGGCCGGGGGGCGTCGGGCCGTTAAACTTATTCACA	yes	Fungi							NA	Fungi sp. 23	Identical to 99% to two non-SH eDNA reads from Scotylus multistriatus beetle/Gotland and Pinus needles/Lithuania.	unclassified	#N/A	NO	NO	0	0	0	0	0	0	0	0	0	0	0	0	1	0	0	0	0	0	0	0	0	0	0	0	0	0	0	0	0	0	0	0	0
OTU_220	TCACCACTCAAGCCCGGCTTGTTATTGGGTCCTCTGTCGTCAAGGACAGGCCCGGAAGATAATGGCGGCGTCAAGAATGACCCCAGGTGCAGCGAGCTCATACAGCATACACTGAGGTGGTCCTCTTGTCCCGGCCTTGGTCTTGGTTAAACAAGACATTTTTTTTGCAAA	yes	Fungi							NA, closest to SH1298377.09FU	Fungi sp. 24	95% closest batch to this small SH with ex-type culture sequences from South Africa leaves.	unclassified	#N/A	NO	NO	0	0	0	0	0	0	0	0	0	0	0	0	0	0	0	0	0	0	0	0	0	0	0	0	0	0	0	0	0	0	0	0	0
OTU_223	TCACCCCTCAAGCCCCGTGCTTGGTGTTGGACGGCCTGGTCGCGGTGACGTGACCCCTCCTAAAGACAATGACGGCGGCCTGTGGTTCCCCCGGTACACTGAGCTTATAACTGAGCACGTATCGGACAAGGGCGCCCAGAACCCGGTCTTCTCCCCCCGCGGGAAATTTTTCAAT	yes	Fungi							NA	Fungi sp. 26	Identical to two non-SH eDNA reads, other from Pinus (forest soil?) from e.g. Lithuania.	unclassified	#N/A	YES	YES	0	0	0	0	0	0	0	0	0	0	0	0	0	0	0	0	0	0	0	0	0	0	0	1	0	0	0	0	0	0	0	0	0
OTU_224	TCAACCATCAAGCTCTGCTTGGCATTGGGTGCCGTCCCTAGCGGACGCGCCTTAAACCCTTTGGCGGCGGTTATACACCTCAAGCGTAGTAGAAATTCTTAGCTTTCTAGGTTGTAGCCGTTCTGCCTCGAGAACATCTCACCTCAA	yes	Fungi							NA	Fungi sp. 27	Identical to two non-SH eDNA reads, other from Pinus needles/Montenegro and one from air spore trap/Lithuania.	unclassified	#N/A	YES	NO	0	0	0	0	0	0	0	0	0	0	0	0	0	0	0	0	0	0	0	0	0	0	0	1	0	0	0	0	0	0	0	0	0
OTU_306	CAACCCTCCAGCTCTGCTGGGTCTTGGGCTCTGCCGGTCACTCGGCTTGCCTTAAAATCAGTGGCGGTGCCATGGAGCTCTACGCGTAGTAATTTTATCTCGCGCTGGAGTCTCGGTGAGCGCCCGCCAGCAACCCCCAAATTTTTTTAT	yes	Fungi							NA, closest SH0941307.09FU	Fungi sp. 3	90% matches to this eDNA Helotiales SH. Some of these reads from soil eDNA, maybe this is too but ecology unknown.	unclassified	#N/A	YES	NO	0	0	0	0	0	1	0	0	0	0	0	0	0	0	0	0	0	0	0	0	0	0	0	0	0	0	0	0	0	0	0	0	0
OTU_328	AATTCTCAACCCTATAGCCTTGTTGTCATGACTCGGCCTTGGGGCTTGGATTTGGAGTGTGCGGGCTTGCAAAAGCCGGCTCCTCTTGAAATGCATTAGCTGGAACTCTCTTCGTGGACCGGCCATCGGTGTGATAATTATCTACGCTGTTGGTATTCAACGGTTTTCCGCGCTTCGTTATAAGAGTCGGTTCTGCTTCCAATCGTCCTTTACTGCGACAATGATCCCTTTGCTGGGATTGACC	yes	Fungi							NA	Fungi sp. 30	100-99% matches to non-SH soil eDNA reads from USA (2) and China (1).	unclassified	#N/A	NO	YES	0	1	0	0	0	0	0	0	0	0	0	0	0	0	0	0	0	0	0	0	0	0	0	0	0	0	0	0	0	0	0	0	0
OTU_230	TCAACCATCAAGCCCAGCTTGGTATTGGGCGTCCGTCCCCCTGGGACTCGCCCTAAAGTGGTCGGCGGTGGCCCCGAGCCTCAAGCGTAGTACAATCTCAGCTTCAGAGGCCTCGGCGGCGGCTCGCTTCTAGAACCCATCACCTAAA	yes	Fungi							NA	Fungi sp. 31	97% match to eDNA read from Picea abies needles from Lithuania.	unclassified	#N/A	NO	YES	0	0	0	0	0	0	0	0	0	0	0	0	0	0	0	0	0	0	0	0	0	0	0	0	0	0	0	0	1	0	0	0	0
OTU_236	CAACCCTCGAGCCCCAGCGGCCCGGTGTTGGGGATCGGCCCCGCCCTCGCGGCGGTCCGGCCGTCCCCTAAATAGAGTGGCGGTCACGCCGCAGCATCCCCTGCGCAGTAGTAACATCTCGCAGCCGGAGCGCGGCGCGGCCACGCCGTGAAACCCCAACTCTTCAAT	yes	Fungi							NA	Fungi sp. 32	identical matches to two non-SH reads, spore trap + Pinus phyllosphere eDNA in Lithuania.	unclassified	#N/A	YES	NO	0	0	0	0	0	0	0	0	0	0	0	0	0	0	1	1	0	0	0	0	0	0	1	0	0	0	0	0	0	0	1	0	0
OTU_237	CAACCCTCAAGCTCAGCTTGGTCTTGGGCCATGCCGGAAACGGCCGGCCTTAAAACTAGTGGCGGTGCCGCCGGGCTCTACGCGTAGTAACCTACATCTCGCGTGTGAGCTTCGGCGGACGCTTGCCAGCAACCCCCAACATATACT	yes	Fungi							NA	Fungi sp. 33	98% to single non-SH eDNA read from USA Pinus albicaulis endophyte	unclassified	#N/A	NO	NO	0	0	0	0	0	0	0	0	0	0	0	0	0	0	0	0	0	0	0	0	0	0	0	0	0	0	0	0	0	0	1	0	0
OTU_243	ACACCCTCAAGCTCTGCTTGGTGTTGGGCGTCTGTCCCGCCTCTGCGCGTGGACTCGCCCCAAATTCATTGGCAGTGGCTCTTGCCTCCTCTCGCGCAGCACATTGCGCTTCTCGGGGAGCTTGGGAGCCGCGACCACGAAGCTCAATTTACCGT	yes	Fungi							NA	Fungi sp. 34	98% to single non-SH eDNA read from cactus endophyte.	unclassified	#N/A	YES	NO	0	0	0	0	0	0	0	0	0	0	0	0	0	0	1	0	0	0	0	0	0	0	1	0	0	0	0	0	0	0	1	0	0
OTU_257	TCAACCATCAAGCTCTGCTTGGAATTGAGCGTCACCCCCCCTCACCGGGTGGGCGCGCTTTAAACCGGTCGGCGGTGGCTCAGGCCTCTTAAGCGTTAGTAAATACTTCCCGCTTCTAGAGCCTGCGGTCGCCCGCCTCCAAAACCCAACACCTCAA	yes	Fungi							NA, closest to SH0943965.09FU	Fungi sp. 21	99-98% matches to Picea stump from Sweden and Pinus needles from Lithuania, next matches with SHs in Phaeococcomyces.	unclassified	#N/A	YES	NO	0	0	0	0	0	0	0	0	0	0	0	0	0	0	0	0	0	0	0	0	0	0	0	0	0	0	0	0	0	0	0	1	0
OTU_259	CACCCCTCAAGCGTAGCTTGGTATTGGGTCCTCGTCCCACCGGACGTGCCCGAAGACGAGTGGCGGTCCCGACGTGGTCTCAAGCGTAGTAAAATCTTCTCGCTTTGGAGCTCCGCGGCGGGGCCCGCCAGAATCTATTTTTTTCAAT	yes	Fungi							NA	Fungi sp. 35	Identical to single eDNA read from Lithuania Pinus needles.	unclassified	#N/A	NO	NO	0	0	0	0	0	0	0	0	0	0	0	0	0	0	0	0	0	0	0	0	0	0	0	0	0	0	0	0	0	0	0	1	0
OTU_266	AATCATCCACCTCACCTTTGGGCTTTTGTCCTCGGGTCCGGCTGGGACTTGGGTGCTTGCGCGTTGAATAGACACGCTCACCTTAAAAACATTGTTACTTGATCCTGTCCACTGACCGGTTTGACTAGGCGTTATAAGTTATTTCGCTTAGGACACTCGCAAGGGTGGCCGTTCGGTAGCAGGTTCTTGCCCTATAGTGCGCCACACGTAGACGGGGCTACAATTCTTGAC	yes	Fungi							NA	Fungi sp. 36	Identical to excellent matches to three non-SH eDNA reads: Swedish Scotylus beetle, Lithuanian Pinus phyllosphere and Swedish treestump.	unclassified	#N/A	YES	YES	0	0	0	0	0	0	0	0	0	0	0	0	0	1	0	0	0	0	0	0	0	0	0	0	0	0	0	0	0	0	0	0	0
OTU_269	TCAACCCTCAAGCCTGGCTTGGTGTTGGATTAGACCCCCCTCACCGGGGGTCGATCCCAAAGATAATGGCGGGTCGACGTGAGACCTCGGTACAATGAGCTCGTTAAACAGCACGTATCGTCAGGGATCACTCGGCCTGGCCTAACCCCAAAATTTTACAA	yes	Fungi							SH1106573.09FU / SH0870928.10FU	Fungi sp. 37	Close to given small eDNA SH with Finnish house dust material, also excellent matches to non-SH reads Quercus leaves / Lithuania, Pinus / Lithuania and Montenegro, Scotylus beetle / Sweden.	unclassified	#N/A	YES	YES	0	0	0	0	0	0	0	0	0	0	0	0	1	1	0	0	0	0	0	0	0	0	0	0	0	0	0	0	0	0	0	0	0
OTU_281	TCACCCCTCAAACCCCGGGTTTGGTGTTGGATCAAAGTCGTCTGGCGACGGGCGACTGGTCCCAAAGATAATGGCGGCGTCCGTGGGACCCTCGATGCAACGAGCTTTTTCTGAAGCACGCGTCGATCTGGGACACCACGCACGCCCGTCTCTTCCTTTTATATTTTTCTAA	yes	Fungi							SH1182741.09FU / SH0916881.10FU	Fungi sp. 38	Identical matches to this small eDNA SH with Estonia + Lithuania material, also non-SH read from NZ Pinus forest soil.	saprotroph	#N/A	YES	YES	0	0	0	0	0	0	0	0	0	0	1	0	0	0	0	0	0	0	0	0	0	0	0	0	0	0	0	0	0	0	0	0	0
OTU_282	TCAACCATCAAGCTCTGCTTGGCTTTGGGCGTCGTCCCCTGGGACTCGCCCTAAAACTGTTGGCGGTGGCCCCGAGCCTCAAGCGTAGTAAATCTTTAGCTTGGAGGCCTCGTGGTTGCTTGCCCCTAGAACCCATCACCTAAA	yes	Fungi							SH1005778.10FU	Fungi sp. 39	Identical to this small eDNA only SH with Finnish house dust material + Lithuanian Pinus material.	saprotroph	#N/A	YES	YES	0	0	0	0	0	0	0	0	0	0	1	0	0	0	0	0	0	0	0	0	0	0	0	0	0	0	0	0	0	0	0	0	0
OTU_245	AAACAACCTCAAGCACTGCTTGGCATTGGGTCTCTCGTCCCCGCTGTGGACGGACCCTAAAGACCTCGGCGGCGGCGCGAAGCCTCAAGCGTAGTAGAAATATCCCGCTTTGGAGACTTTGTGATCGCTCGCTCCCAAAAAACCATACCTCAAA	yes	Fungi							SH0942207.09FU OR SH0942209.09FU/SH1020508.10FU	Fungi sp. 4	Both SHs with over 99% similarity, other from Finnish house dust eDNA and other from soil/air/leaves. Something near Helotiales but further taxonomic level and ecology unclear.	unclassified	#N/A	YES	YES	0	0	0	0	0	0	0	0	0	0	0	0	0	0	0	0	0	0	0	0	0	0	0	0	0	0	0	0	0	0	1	0	0
OTU_290	TCAACCATCAAGCCCAGCTTGCTATTGGGTGCCGTCCCCCGTGGACGCGCTCTAAAACCCTCGGCGGCGGTTTCGGACCTCAAGCGTAGTAAATCAATCAGCTTTTTAGGGACGTCACTGCTCTGCCTCTAGAACCCATCATCTTAA	yes	Fungi							NA, closest to SH0964453.09FU / SH0959077.10FU	Fungi sp. 40	93% matches to Antarctolichenia onofrii, endolithic fungus from Antarctica. 96% match to eDNA read from Pinus endophyte / Montenegro.	unclassified	#N/A	NO	NO	0	0	0	0	0	0	0	0	1	0	0	0	0	0	0	0	0	0	0	0	0	0	0	0	0	0	0	0	0	0	0	0	0
OTU_291	CAAACCCTCAAGCTCCGCTTGGAATTAGGCGTCGCCCCCCACGGGGCGCGCCCCAAAGACGTCGGCGGTGGCATCGAGCCTCAAGCGTAGTAGAAACATTCCGCTTCAGGGGCCTCGACGGTCGCTCGCTTCGAGAACCCAACACCTCAAA	yes	Fungi							NA	Fungi sp. 41	Identical to single eDNA read from Lithuania Pinus needles.	unclassified	#N/A	YES	YES	0	0	0	0	0	0	0	1	0	0	0	0	0	0	0	0	0	0	0	0	0	0	0	0	0	0	0	0	0	0	0	0	0
OTU_296	AACGACAATCAAGCCCCGCTTGGTGTTGGGTATCCGTCCACCCCTGGACGGGCCCTAAAGTCCTTGGCGGTGGCCCCGAGCCTCAAGCGTAGTAGAACTCCTTCCCGCTTGCAGAGGCCTCGCGGTCGCCCGCTTCGAAAGACCCCAAAATCAAAA	yes	Fungi							NA	Fungi sp. 42	Identical to two eDNA read from Lithuania Pinus/Picea needles.	unclassified	#N/A	YES	YES	0	0	0	0	0	0	0	1	0	0	0	0	0	0	0	0	0	0	0	0	0	0	0	0	0	0	0	0	0	0	0	0	0
OTU_395	CACCACTCAAGCCTCGCTTGGTATTGGGCGCCGCGCCCGTTCGCGCGCCTCAATGTCTCCGGCTGAGTCGTTCGTCTCTAAGCGTTGTGGCACTTTATGTTTCCGCTTTGGGGGGGATACGGACGATTCGCGCCGTTAAACACATTTCAAA	yes	Fungi							SH1084104.09FU	Fungi sp. 43	Identical to eDNA only fungal clade from Estonian/Lithuania soil.	unclassified	#N/A	NO	NO	0	0	0	0	0	0	0	0	0	0	0	0	0	0	0	0	0	0	0	0	0	0	1	0	0	0	0	0	0	0	0	0	0
OTU_402	CACCAATCAAGCCCAGCTTGGTATTAGGCCTTCGTCCCCCCGGAAGGGGCGGGCGTGCCTCAAAACCTTCGGCGAAGTCACACGGGCTTTGGGCGTAGTAGAAATAAAACGTCCTGCGGGCCCGGCGAGTCTTCCGCCGTCAAACCTCAAAACCATTTCACCA	yes	Fungi							NA	Fungi sp. 44	identical to two non-SH reads of Pinus needles from Lithuania and Mediterranean region. Closest matches Dothideomyces SHs, Pinus endophyte?	unclassified	#N/A	NO	YES	0	0	0	0	0	0	0	0	0	0	0	0	0	0	0	0	0	0	0	0	0	0	1	0	0	0	0	0	0	0	0	0	0
OTU_403	AATTCTCAACCCCCGACGGATTTGTTTCTGACGTGGGGCTTGGATGTGAGGGTGTGCTGGATTCCATTAGGAGGTCAGCTCCCTTTGAATGCATTAGCGGATTTTACCATCGTGGATAGGCTTCGGACTGATAATTATCTATGCCGTCGCCGTGAAGCGGTAATCTGCTCATAACCGTCTTCGGACAATTTTTGACC	yes	Fungi							SH0936534.09FU / SH0895323.10FU	Fungi sp. 45	Identical to excellent matches to this SH with Aphanobasidium eDNA reads including Finnish material from Deschampsia flexuosa roots. UNITE SH says Aphanobasidium, but nothing in BLAST suggests this has anything to do with Aphanobasidium which is usually not a root endophyte.	unclassified	#N/A	YES	YES	0	0	0	0	0	0	0	0	0	0	0	0	0	0	0	0	0	0	0	0	0	0	1	0	0	0	0	0	0	0	0	0	0
OTU_414	TCAACCATCAAGCTCTGCTTGGTATTGGGTGTCGTCCCCCACCGGACGTGCCTTAAACGCCTCGGCGGCGGTTTCAAACCTCAAGCGTAGTAAACTTTTTATCAGCTTTCTAGGTTTTGGGACCGTCCGGCCTCGAGAAACCTCTCACCTCAA	yes	Fungi							SH0964465.09FU / SH0959075.10FU	Fungi sp. 47	Identical to excellent match to single-eDNA SH with house dust from Finland. Also non-SH reads from Pinus/Lithuania and Scotylus beetle/Sweden.	unclassified	#N/A	NO	YES	0	0	0	0	0	0	0	0	0	0	0	0	0	0	0	0	0	0	0	0	0	0	0	0	0	0	0	0	0	0	0	0	0
OTU_120	AAAGAACCTCAAGCACTGCTTGGCATTGGGCCTTCGTCCCCCGCAGTGGGACGGGCCCCAAAGACCTCGGCGGCGGCGCGGAGCCTCAAGCGTAGTAGAAATATCCCGCTTTGGGGGCCTCGCGATCGCTCGCTTCCAGAAAACCACACCTCAAAA	yes	Fungi							NA, closest to SH0942210.09FU	Fungi sp. 25	Large cluster, no good matches and no SH. Closest main sequence 95% uncultured fungi from Quercus leaf from Estonia, 94% to Montenegro Pinus uncultured fungus.	unclassified	#N/A	YES	YES	0	0	0	0	0	0	0	0	0	0	0	0	0	0	0	0	0	0	0	0	0	0	0	0	0	0	0	0	0	0	0	0	0
OTU_311	AAACATCATCCTACTGGGTTCCCGGTGGCATGGACTTGGGTGTTGCCGTCTGGCTCGCCTCAAAAGCCTTAGTGGTTGGATCCAAATCTGGCGTAATAAGTTTCGCTGGCCGAGGGGAAGGCTGCTTTACCTGTCTTCTGACATTTTTG	yes	Fungi							SH0998610.09FU	Fungi sp. 5	92% matches to this SH, in Phaeotremella. Most likely something unsequenced.	unclassified	#N/A	NO	NO	0	0	0	0	0	1	0	0	0	0	0	0	0	0	0	0	0	0	0	0	0	0	0	0	0	0	0	0	0	0	0	0	0
OTU_431	TCAACCCTCAAGCCCTGTGCTTGGTATTGGACGGTTTGGTGAGGCTATCGGCCCTACCCCTCCTAAAGACAATGACGGCGGCCTGTGGTTCCCCCGGTACACTGAGCTTTTAACTAGGCACGTATCGGACAAGGGCGTCCAGGACCCGGTCCTTCTCCTCTCACGAGGAAATTTACAA	yes	Fungi							closest to SH1069426.09FU / SH0976785.10FU	Fungi sp. 51	98% matches to this singe-eDNA read SH of limestone melanized ascomycete from Mallorca. Close to some other SHs in Chaetothyriales etc.	unclassified	#N/A	NO	NO	0	0	0	0	0	0	0	0	0	0	0	0	0	0	0	0	0	0	0	0	0	0	0	0	0	0	0	0	0	0	0	0	0
OTU_434	TAGACCATCAAGCACTGCTTGGCATTGGGTCTTCGTCCCTGCTGCGGACGGGCCCTAAAGACCTCGGCGGCGGCGCGGAGCCTCAAGCGTAGTAGTAACATATCCCGCTTTCCGAGGACTCCGTCGTCTGCCCGCTTCCAAAACACCAAATAACCTCAA	yes	Fungi							NA	Fungi sp. 52	Identical to three non-SH eDNA reads from Lithuania: Aesculus leaves, spore trap and Pinus.	unclassified	#N/A	NO	YES	0	0	0	0	0	0	0	0	0	0	0	0	0	0	0	0	0	0	0	0	0	0	0	0	0	0	0	0	0	0	0	0	0
OTU_466	CACCACTCAAGCCTGGCTTGGTATTGGGCGTCGTCTTCATTGGCGTGCCTTCAATTCTTCGGCTGGACGGTACGAATCTCAGCGTTGTGGAAACAAATCGCTGGCGAGGAGGGCCGGACGTCGCCGTAAAACTTCATTACA	yes	Fungi							NA, closest to SH0993916.09FU	Fungi sp. 53	97% matches to eDNA-only SH in Teratosphaeriaceae/Mycosphaerellales, difficult to say anything.	unclassified	#N/A	NO	YES	0	0	0	0	0	0	0	0	0	0	0	0	0	0	0	0	0	0	0	0	0	0	0	0	0	0	0	0	0	0	0	0	0
OTU_484	CACCACTCAAGCCTCGCTTGGTATTGGGCGTCGCGAGTCTCTCGCGCGCCTCAAAGTCTCCGGCTGAGCGGTCCCGTCTCCCAGCGTTGTGGCATCACGTCTCGCCGCGGAGTTTCGGGCCCTCACGGCCGTTAAATCACACCTCA	yes	Fungi							NA	Fungi sp. 54	94% closest match to Zymoseptoria, not sure what this is, very small clade.	unclassified	#N/A	NO	NO	0	0	0	0	0	0	0	0	0	0	0	0	0	0	0	0	0	0	0	0	0	0	0	0	0	0	0	0	0	0	0	0	0
OTU_486	CACCAATCAAGCATCGCTTGGTATTAGGTTTTCGTCCCCCGAGAGGGCGGGCGTGCCTCAAAATCTTCGGCGGAGTCACACCGGCTTTGGGCGTAGTAGAATCTTCAAAACGTCCTGCGGGCCGGCGGGTCTTTTGCCGTCAAACCAACAATCATATCACCA	yes	Fungi							NA, closest to SH0983541.09FU	Fungi sp. 55	99% match to Lithuanian Pinus sylvestris eDNA read, next best Lithuanian spore trap eDNA read. Best SH match 95 % away, single read in Myriangiales, endobiont of cetrarioid lichen. Plant endophyte?	unclassified	#N/A	NO	YES	0	0	0	0	0	0	0	0	0	0	0	0	0	0	0	0	0	0	0	0	0	0	0	0	0	0	0	0	0	0	0	0	0
OTU_488	CACCAATCAAGCACCGCTTGGTATTAGGTCTCTTCGCCTCCCCTGCCCTCACCGGCGGGAGGCGGGCCTCAAACACTTCGGCGGGGCCTCTTGGGCTTTGGGCGTAGCAGAATTTATCTAAAACGTCCTTGGGTCTCTCGAGTCTCCTGCCGCTTGAAACCGAATCGGAACACCCCGTGCGAGCGGGAATTCCCCTTCACTTTTTCAAA	yes	Fungi							NA	Fungi sp. 56	Identical to excellent non-SH matches in Lithuanian + Swedish Quercus stump eDNA, Estonian meadow soil, Lithuanian Pinus.	unclassified	#N/A	YES	YES	0	0	0	0	0	0	0	0	0	0	0	0	0	0	0	0	0	0	0	0	0	0	0	0	0	0	0	0	0	0	0	0	0
OTU_493	CAACCACTCAAGCTCACGCTTGGTATTGGGGTTCGCGATTAGCGGCCCCTAAAATCAGTGGCGGTGCTCTCAAGCTCTACGCGTAGTAATACTTCTCGCTATAGGGTCTTGAGAGTGTCTTGCCAACAACCCCCAATTTTTTCA	yes	Fungi							NA	Fungi sp. 57	Identical to single non-SH eDNA read from Scotylus beetle / Sweden, closest SHs 96% and further away, various Helotiales.	unclassified	#N/A	NO	YES	0	0	0	0	0	0	0	0	0	0	0	0	0	0	0	0	0	0	0	0	0	0	0	0	0	0	0	0	0	0	0	0	0
OTU_506	CAACCCCCTCACCGACTCCTGTTTCACGACAGGATCGATCGGTGGATCTGGCCCTTCCTGTAACCAAGGATCGGCTGAAGAGCAAGCGGCCCGGCGTCTCAGTCGGCACCAGTGGTGGTGGCCCCGTGCCTCCCCTTTGGACCGGCTGTTGCAGTCACAGGCCCGATTGGCAACAATCGCAAACCCCCATCAAAG	yes	Fungi							NA	Fungi sp. 58	98-97% matches to Pinus needle eDNA from Montenegro.	unclassified	#N/A	NO	NO	0	0	0	0	0	0	0	0	0	0	0	0	0	0	0	0	0	0	0	0	0	0	0	0	0	0	0	0	0	0	0	0	0
OTU_203	TAGACCATCAAGCACTGGCTTGGCATTGGGTGTCGTCCCCGCAGCGGACGCGCCCCAAAGACCTCGGCGGCGGCGCGGAGCCTCAAGCGTAGTAGAAATATTCCCGCTTACAGAGGCCCTCGCGTCGCCCGCTCCCAGAAACCCACATCTTCAA	yes	Fungi							NA	Fungi sp. 6	A single close match from Lithuania Pinus needles, next sequence 87% match. Difficult to say anything.	unclassified	#N/A	YES	YES	0	0	0	0	0	0	0	0	0	0	0	0	0	0	0	0	0	0	0	0	0	0	0	0	0	0	0	0	0	0	0	0	0
OTU_514	CACCACTCAAGCCTCGCTTGGTATTGGGCGTCGCGAGTCTCTCGCGCGCCTCAAAGTCTCCGGCTGTACGACCCGTCTCCCAGCGTTGTGGCAACTATTCGCTAAAGGGTGTTCGGGAGGCTACGCCGTAAAACAACCCCATTTCTAA	yes	Fungi							NA	Fungi sp. 60	Best matches 97% to non-SH eDNA reads (Lithuania spore trap, Scotylus beetle from Sweden)	unclassified	#N/A	YES	YES	0	0	0	0	0	0	0	0	0	0	0	0	0	0	0	0	0	0	0	0	0	0	0	0	0	0	0	0	0	0	0	0	0
OTU_515	CAACCCCCTCACCGACTCCTGTTTCACGACAGGATGGATCGGTGGATCTGGCCCTTCCTGTAACCAAGGATCGGCTGAAGAGCAAGCGGCCCGGCGTCTCAGTCGGCACCAGTGGTGGTGGCCCCGTGCCTCCCCTTTGGACCGGCTGTTGCAGTCACAGGCCCGATTGGCAACAATCGCAAACCCCCATCAAAG	yes	Fungi							NA	Fungi sp. 61	Best matches 99% to non-SH eDNA reads (Lithuania + Montenegro Pinus needles)	unclassified	#N/A	NO	NO	0	0	0	0	0	0	0	0	0	0	0	0	0	0	0	0	0	0	0	0	0	0	0	0	0	0	0	0	0	0	0	0	0
OTU_524	ACACCACTCAAGCCTGGCTTGGTATTGAGGTCCGCCCACCAGCGGCCTCTAAACGCAGTGGCGGCGCCGGTTGGCTCTTCGCGTAGTAATCTTCTCGCGAGAGGGTCCGTCGGTTGCTGGCCAACAACCCATACTTCTAA	yes	Fungi							NA	Fungi sp. 62	Best matches to 93-89% more to names in Helotiales.	unclassified	#N/A	NO	NO	0	0	0	0	0	0	0	0	0	0	0	0	0	0	0	0	0	0	0	0	0	0	0	0	0	0	0	0	0	0	0	0	0
OTU_525	AACTCTCAAGCTGGATGGGCTTTATTGTCTGTCTCAGATTGGATGTGGACTCTGCTGTGTAATAACGGCTGGTCTTAAAGGCATTAGCTGAATCTTGAATATGGGACTTGGTTCTACTCGGCGTGATAATTATCTACCGCTGAGGACATCTTTCGGGATGGCCAGACTCTTTCTCGAATCGCTTTCTAATCTGGTTTGCCTTTTGGCACCACTTTTTCAAC	yes	Fungi							NA	Fungi sp. 63	99% matches to two non-SH eDNA reads (soil + Scotylus beetle/Sweden). Best SH matches 93% and worse in Sistotrema.	unclassified	#N/A	YES	YES	0	0	0	0	0	0	0	0	0	0	0	0	0	0	0	0	0	0	0	0	0	0	0	0	0	0	0	0	0	0	0	0	0
OTU_533	CAACCCTCCAGCGCGTTCTCGCTGGGCGTTGGGGACCGGGCCCGCCGCAAGGCGGGCGTGGCCCCGAAACGAAGTGGCGGCCGTCCCGTGGACCCCCCTGCGCAGTAACTCACCTCGCATCGGACAGCGGAGCGGCCTCGCCCGTCAACCCCAAGACAACATCAA	yes	Fungi							NA	Fungi sp. 66	Identical to single eDNA read from Lithuanian Picea abies needles.	unclassified	#N/A	NO	NO	0	0	0	0	0	0	0	0	0	0	0	0	0	0	0	0	0	0	0	0	0	0	0	0	0	0	0	0	0	0	0	0	0
OTU_559	CATACCATCAAGCGACCCCCTTGCACACGCCGGGGGGGCCCTTGGCCTTGGGTAAATGGCCCCCCCACTCTCGGGGGGGGGGGCTTACCCGAAAGATAGCGGCGGCGGTAGAAAAGCCTCAAGCGCATCGGAAACCCTTCGCTTGTCGGGTCTATTCTACGGCCGGCCCCCTAGAACCCCAAATAACCTCAAAA	yes	Fungi							NA	Fungi sp. 67	98% match to single eDNA read from Pinus from Lithuania, best SH matches 92-80% in Chrysothrix.	unclassified	#N/A	NO	NO	0	0	0	0	0	0	0	0	0	0	0	0	0	0	0	0	0	0	0	0	0	0	0	0	0	0	0	0	0	0	0	0	0
OTU_567	AACAATCACCCCTTCGGTTTGGAATGAACGGTTGGGCGTGGACTTGGGCGCCTGCCATTTCTAATGGCTCGCCTTAAATGGATCAGTGGGAACCAGACCCCGAACCGGACGTGATAAGCTTCTCGTTCAGTGAAGGGTCGACGGCGCCTGCTTCTAACTCACATCTTCTTGTG	yes	Fungi							NA	Fungi sp. 68	99% match to single Aesculus leaf eDNA read from Lithuania, 94% match to another eDNA read, no other matches.	unclassified	#N/A	NO	YES	0	0	0	0	0	0	0	0	0	0	0	0	0	0	0	0	0	0	0	0	0	0	0	0	0	0	0	0	0	0	0	0	0
OTU_569	TCAACCATCAAGCCCTGCTTGGCATTGGGTGCCGTCCCTGCTGCGGACGCGCCCTAAAGACGTTGGCGGTGGTGTTGAACCTCAAGCGTAGTAAAATCTCCAGCTTTCCAGGTGCGACACTGCTTTGCCTCGAGAAAACCACATCTTTTTTAA	yes	Fungi							NA	Fungi sp. 69	97% best match to eDNA read from Sorghum labelled Diplodia, other matches random fungi and best SHs some miscellanious Dothideomycetes.	unclassified	#N/A	NO	YES	0	0	0	0	0	0	0	0	0	0	0	0	0	0	0	0	0	0	0	0	0	0	0	0	0	0	0	0	0	0	0	0	0
OTU_082	AAGAACCTCAAGCACAGCTTGGCATTGGGCCTTCGTCCCCGCAGCGGACGGGCCCCAAAGACCTCGGCGGCGGCGCGGAGCCTCAAGCGTAGTAGAAATATCCCGCTTCGGGGGCCTCGTGACCGCTAGCTTCCAGAAAAACCATACCTCAAAA	yes	Fungi							NA	Fungi sp. 7	100% matches to eDNA work in Lithuania, not in UNITE so no SH. eDNA from Pinus/Picea/Aesculus leaves + air spore trap.	unclassified	#N/A	YES	YES	0	0	0	0	0	1	0	0	0	0	0	0	1	0	0	0	0	0	0	0	0	0	0	0	0	0	0	0	0	0	0	0	0
OTU_571	CACCCCTCAAGCGTAGCTTGGTATTGGGCCTTCGCCTCCCCGGGCGGGCCTCAAAAGCATGGGCGGTCCGGTCGGACTTCAAGCGTAGTAAATTATTTCCCGCTTTGGAAGCTCCCCCTGGGCCCGCCAGACAACAACCCTATTTCAATG	yes	Fungi							NA	Fungi sp. 70	99-98% matches to various non-SH eDNA reads (roots, Scotylus beetle, Aesculus leaves, soil, North America + Europe). Best named SH matches in Scoliciosporum and Japewia.	unclassified	#N/A	YES	YES	0	0	0	0	0	0	0	0	0	0	0	0	0	0	0	0	0	0	0	0	0	0	0	0	0	0	0	0	0	0	0	0	0
OTU_572	CAACCCTCAAGCCTGGCTTGGTGTTGGGGCTCTGCGCCTGCAGTCCCTTAAATCCAGTGGCGGACACGCTAGGTCTCCGAGCGCAGTAGTTTCTTCTCGCTTCGGGCGTCCGGCGTGGGCTTGCCTCGCACCCAATTTTTACAA	yes	Fungi							NA, closest to SH0980717.09FU / SH0982284.10FU	Fungi sp. 71	99% matches to single eDNA read from Scotylus beetle / Sweden, best SH matches in various SHs in Myrmecridium/Sordariomycetes.	unclassified	#N/A	YES	NO	0	0	0	0	0	0	0	0	0	0	0	0	0	0	0	0	0	0	0	0	0	0	0	0	0	0	0	0	0	0	0	0	0
OTU_574	TCAACCATCAAGCCCTGCTTGGCATTGGGTGCCGTCCCTGCTGCGGACGCTCCCTAAAGTAATCGGCGGCGGTGTTAAAACCTCAAGCGTAGTAAAATCTCCAGCTTTCTAGGTGAAACACTCGTTCTGCCTCGAGAACCCTCATTTTCTCAA	yes	Fungi							NA	Fungi sp. 72	93-90% matches to various non-SH reads in Dothideomycetes/Botryosphaeriaceae	unclassified	#N/A	NO	NO	0	0	0	0	0	0	0	0	0	0	0	0	0	0	0	0	0	0	0	0	0	0	0	0	0	0	0	0	0	0	0	0	0
OTU_580	AGCTCTCAAACACTTTTGTTTTCTTAATTGCGAGCAAATGTTGTTTGGATTTGGACTCTGCTGTGTAACAAACAGCTGGTCCGAAATGTATTAGCGGATCCTAGTGCAGCTTTGGTTCTACTCGACGTGATAATTATCTATCGTTGAGGACATTTCTCTTTAGCTAGAGAAATGGCCAAACTAATCAAAGGATTGCTTCTAATCGTCTTCATTTGACAAATTTCTATTA	yes	Fungi							NA	Fungi sp. 73	99% match to non-SH eDNA read from Pinus sylvestris needles from Lithuania, some SHs 94-92% way in Cantharellales / Burgoa.	unclassified	#N/A	YES	YES	0	0	0	0	0	0	0	0	0	0	0	0	0	0	0	0	0	0	0	0	0	0	0	0	0	0	0	0	0	0	0	0	0
OTU_582	CAACCCTCAAGCTCTGCTTGGTGTTGGGCTCGCCCTGTAGGGCCTGCCTCAAAGTCAGTGGCGGCACCGTCTGACCCTAAGCGTAGTAATACTAGCCGCTTATTGGAGTCGGGCGACTGCTTGTCAACAACCCCCACTTTAAA	yes	Fungi							NA, closest to SH0994848.09FU	Fungi sp. 74	99% matches to non-SH eDNA reads from Pinus soils, 97% to given SH in Rhytismatales, next SHs in Lirula/Lophodermium.	unclassified	#N/A	YES	YES	0	0	0	0	0	0	0	0	0	0	0	0	0	0	0	0	0	0	0	0	0	0	0	0	0	0	0	0	0	0	0	0	0
OTU_587	CACAAATGGTACACAGCAGTAGCCTTTGATGGTGTTGATAGCTAAACCAACAACTGGGAGTATTTCTTTGAGTGTAAGTTCAAAGTCTCTTGAAATCAGTCATGTGGGTCTGCTTATGATCAAGCCCTGATGTAATAGAATATGTTTCATCGGAGCGTCATGAGCGGAACCTTTTTGTGGAAATACAATCTTGCA	yes	Fungi							NA, closest to SH0959308.09FU	Fungi sp. 75	97% match to non-SH soil eDNA read from USA, best SH match eDNA based labelled Olpidiomycota (Fungi incertae sedis).	unclassified	#N/A	YES	NO	0	0	0	0	0	0	0	0	0	0	0	0	0	0	0	0	0	0	0	0	0	0	0	0	0	0	0	0	0	0	0	0	0
OTU_588	ACACCCCACATTCAAAATCTTTTTTTTGAGTGGAACTGAGTCGTTTACGGCTGGGAATTTATTCTCAACTGTTCGCTTTAAAATCATTAGGCCTGGAATTTAGTATTTTCTGCTTGCCTGAACTTTTTTTTTAATATAAAGGAAAAGCTCTTGTCGAACTGTAAAGTCTAAAAGCTTTGGGGCCTCCCAAATAAAACTTTCTTAA	yes	Fungi							NA, closest to few	Fungi sp. 76	96% and worse matches to various SHs in Mucor and Helicostylium.	unclassified	#N/A	YES	NO	0	0	0	0	0	0	0	0	0	0	0	0	0	0	0	0	0	0	0	0	0	0	0	0	0	0	0	0	0	0	0	0	0
OTU_589	GTACTCTCAAGCCTTGCTTGGTGTTGGGTGTTTGTCTTTGCTCTGCCTAGACTCGCCTTAAATATATTGGCAGCCGGTATTTTGGTTTGAAGCGCAGCACATTTGCAATTCAAGTCCTTATCATTGGCACCCACAAGCCTTTTAACAC	yes	Fungi							NA	Fungi sp. 77	97% matches to non-SH eDNA reads (Scotylus beetle, Aesculus leaves + spore trap in Lithuania), best SH 94% in Phaeosphaeria.	unclassified	#N/A	NO	YES	0	0	0	0	0	0	0	0	0	0	0	0	0	0	0	0	0	0	0	0	0	0	0	0	0	0	0	0	0	0	0	0	0
OTU_594	CAACCCTCAAGCCCAGCTTGGTTATGGGAGCCACCTGCACGGTGCTCCTCAAAGTCAGTGGCGGCGCCTTCCGGCTTCAAGCGTAGTAATTATCCTCGCTATGGACGCCCGGAGGCTGCTCGCCAGCAACCCTCACTTCTATAA	yes	Fungi							NA	Fungi sp. 78	95% matches to various fungi e.g. Geomyces.	unclassified	#N/A	NO	NO	0	0	0	0	0	0	0	0	0	0	0	0	0	0	0	0	0	0	0	0	0	0	0	0	0	0	0	0	0	0	0	0	0
OTU_595	CAACCCTCAAGCTTTGCTTGGTGTTGGGCTCGCCCGCTGTGGGCCTGCCTCAAAATCAGTGGCGGCTTTCGTCCGGTCTCAAGCGCAGTAATGCTCGTCGCTTGTCAGGCTCGGGCGCCGGCCTGCCAGCAACCCCCACCTCACAA	yes	Fungi							NA, closesto to SH1023078.09FU	Fungi sp. 79	Identical to non-SH eDNA from Picea abies needles (Lithuania), 99% to Swedish decaying log eDNA, 98% to fiven eDNA-based endophytic SH.	unclassified	#N/A	NO	YES	0	0	0	0	0	0	0	0	0	0	0	0	0	0	0	0	0	0	0	0	0	0	0	0	0	0	0	0	0	0	0	0	0
OTU_319	AAAGAACCTCAAGCACTGCTTGGCATTGGGCCTTCGTCCCCCGCAGTGGGACGGGCCCCAAAGACCTCGGCGGCGGCGCGGAGCCTCAAGCGTAGTAGAAATATCCCGCTTCGGGGGCCTCGTGACCGCTAGCTTCCAGAAAAACCATACCTCAAAA	yes	Fungi							NA	Fungi sp. 8	100% matches to eDNA work in Lithuania, not in UNITE so no SH. leaves + air spore trap.	unclassified	#N/A	NO	NO	0	0	0	1	0	0	0	0	0	0	0	0	0	0	0	0	0	0	0	0	0	0	0	0	0	0	0	0	0	0	0	0	0
OTU_596	TAGACCATCAAGCTTAGCTTGGCATTGGGCCTTCGTCCCCGCAGCGGACGGGCCCCAAAGACCTCGGCGGTGAAGCGTCGGCCTCAAGCGTAGTAGAATCCTATCCCGCTTACGGAGGCTGCGCGTCGCCCGCTACCAAAGACCAAATACCTAAA	yes	Fungi							SH0942202.09FU / SH1020510.10FU	Fungi sp. 80	Identical to a few non-SH eDNA reads (Pinus, Picea, Quercus, Aesculus leaves/wood from Nordic/Baltic countries, 99% to given similar eDNA SH.	unclassified	#N/A	YES	YES	0	0	0	0	0	0	0	0	0	0	0	0	0	0	0	0	0	0	0	0	0	0	0	0	0	0	0	0	0	0	0	0	0
OTU_608	GCTAAACTCACGCCTACTTGTAGGCTTGGTCTTGGGTGCTGTCCTCTCTGGAGGACACACCTCAAATGCAACGGCGACACTGCCTGGCTTCAAGCGTCTAGGAAACTTCATCGCTTCTGTCAGATAAATGTCTGCCTCTCAACCCCAATTTTTATTCTG	yes	Fungi							NA	Fungi sp. 81	Identical to excellent matches to few non-SH Estonian meadow soil eDNA reads, best SHs in Helotiales.	unclassified	#N/A	YES	NO	0	0	0	0	0	0	0	0	0	0	0	0	0	0	0	0	0	0	0	0	0	0	0	0	0	0	0	0	0	0	0	0	0
OTU_605	TCACCAATCAAGCCTGGCTTGTCGTTGGACCTCTTGTCTGTCAAAGGACGGGTTCGAAAGATAATGGCGGTGTCCATGGGACCCTAGATACAACGAGCTTTGACTAGCACGTATCATAGAGGACCCGGTGACGCGGTCTTTAGTACAATCTATCTCAAA	yes	Fungi							NA	Fungi sp. 82	97% match to single read from Arabidopsis root, next best matches 82% away.	unclassified	#N/A	NO	NO	0	0	0	0	0	0	0	0	0	0	0	0	0	0	0	0	0	0	0	0	0	0	0	0	0	0	0	0	0	0	0	0	1
OTU_606	CACCACTCAAGCCTGGCTTGGTATTGGGCGACGGAGTCCCTCCGCGCCTCTAATCGATCGGCTGGACGGTTCGAATCTCAGCGTTGTGGTTACATCAAATCGCTGGCGAGGACGACCGGGCGCGCCGTTAAAACTTTACACAA	yes	Fungi							NA	Fungi sp. 83	Identical to eDNA read from Pinus sylvestris (Lithuania), various next best matches in Capnodiales, Coniosporium etc.	unclassified	#N/A	YES	YES	0	0	0	0	0	0	0	0	0	0	0	0	0	0	0	0	0	0	0	0	0	0	0	0	0	0	0	0	0	0	0	0	1
OTU_607	CACCAATCAAGCAACGCTTGGTATTGGGCGTCCGGCCCCGCCTCACGGCGGCGGCCGCGCCCCAAACCCTTCGGCGAAGTCTCACCGGCTTTGGGCGTAGTAGAATTACTTCGAACGTCCTAGGAGCCCGGCGGGCCTTTTGCCGTCAAACAAAACCTTTATTTTTACA	yes	Fungi							NA	Fungi sp. 84	100-99% matches to non-SH eDNA reads (Estonian + USA soil, Swedish Quercus wounds and Scotylus beetle), best SH matches to various Dothideomycetes.	unclassified	#N/A	YES	YES	0	0	0	0	0	0	0	0	0	0	0	0	0	0	0	0	0	0	0	0	0	0	0	0	0	0	0	0	0	0	0	0	0
OTU_543	CACCACTCGAGCCTGGCTCGGTATTGGGCGGCGGGGACCCCCCGCGCCTCTAATTTGTCGGCTGGACGGTTCGAATCTCAGCGTTGTGGTTTCATCAGGATCGCTGACGAGGACGACCGGACGCGCCGTTAAACCCCACCACA	yes	Fungi							multiple, e.g. SH1015336.10FU	Fungi sp. 85	Identical to multiple SHs labelled Devriesia or just fungi, eDNA-based and mostly singletons.	unclassified	#N/A	YES	YES	0	0	0	0	0	0	0	0	0	0	0	0	0	0	0	0	0	0	0	0	0	0	0	0	0	0	0	0	0	0	0	0	0
OTU_189	ATCTCTCACAGGACCGATTTGTCTTTGGACTCGTCGGCCCCTGTTGATGTTGGAGGCTGCGGTCGTTTTCGACCGCTCCTCTCAAATGCATTGGTGCAGCCCGCTGCACAGTCTACACAACGTTCTAGGTTCGTCCAACTCGTTGCTTGGCTGTCGCAATCCAATGGTGCCGCACCTTAAGCCCGCCTCGTGCCTCGTGCTCCTGGCATTACTTCATT	yes	Fungi							NA, closest to SH1286363.09FU	Fungi sp. 9	99% match to single leaf eDNA read from China, next 90-80% to Taphrina reads in UNITE.	unclassified	#N/A	YES	YES	0	0	0	0	0	0	0	0	0	0	0	0	0	0	0	0	0	0	0	0	0	0	1	0	0	0	0	0	0	0	0	0	0
OTU_199	CAACCACTCAAGCTCTCGCTTGGTCTTGGGGTACCCGGCTCCGGGGCCCTTAAAATCAGCGGCGGTGCTCGTTAGCTCTACGCGTAGTCATACTCCTCGCGTCTGACCCTAGCGTGCCACTGGCCGGCAACCCCCCATACTTCTCA	yes	Fungi							NA	Fungi sp. 28	Best SH match single-read SH from Canada eDNA soil, 95%. Next best matches in Helotiales/Drepanopeziza.	unclassified	#N/A	NO	NO	0	0	0	0	0	0	0	0	0	0	0	0	0	0	0	0	0	0	0	0	0	0	0	0	0	0	0	0	0	0	0	0	0
OTU_205	CACCACACAAGCCTGGCTTGGTATTGGGCCCCGGGGGTGACCCGGGCCTCAAAGTCGTCGGCCGGACCGCCCGAATCTCAGCGTCGTGAATCAAATTCGCTGGCGAGACGGGCGGGGCGCGCCGGAAAATCGATGGAGACATCACACAA	yes	Fungi							SH1103669.09FU / SH0983473.10FU	Fungi sp. 29	Identical to excellent matches to this SH with Norway bryophyte leaf eDNA + Estonian soil eDNA + some other non-SH eDNA reads.	unclassified	#N/A	YES	YES	0	0	0	0	0	0	0	0	0	0	0	0	0	0	0	0	0	0	0	0	0	0	0	0	0	0	0	0	0	0	0	0	0
OTU_193	TCAACCATCAAGCTCTGCTTGGCATTGGGCGCCGTCCACTGTAAAAGGAGGACCCGCCTTAAAGGTGTCGGCGGTGGCCTGGAGCCTCAAGCGTAGTAAATTTCTCCCGCTTTAGAGGTCTTCGGCGTCGCCCGCCCCCAAAACACATCACCTCAA	yes	Fungi							NA	Fungi sp.46	Best matches 92%, some fungal/ascomycete reads. Difficult to place.	unclassified	#N/A	NO	NO	0	0	0	0	0	0	0	0	0	0	0	0	0	0	0	0	0	0	0	0	0	0	0	0	0	0	0	0	0	0	0	0	0
OTU_221	CACCAATCAAGCACCGCTTGGTATTAGGCCTTCGCCCCCCGAGAGGGTGGGCGTGCCTCAAAACCTTCGGCGAAGTCACCTCGGCTTTGGGCGTAGTAGAATCTTTCAAAACGTCCTACAGGCCCGGGGAGTCTTCCGCCGTCAAAAAAATCATTTTATACCA	yes	Fungi							NA	fungi sp. 48	Best matches to 89-91% miscellaneous fungi.	unclassified	#N/A	NO	YES	0	0	0	0	0	0	0	0	0	0	0	0	0	0	0	0	0	0	0	0	0	0	0	1	0	1	0	0	0	0	0	0	0
OTU_249	TAGACCATCAAGCACTGCTTGGCATTGGGCCTCTCGTCCCTGCTGTGGACGGACCCTAAAGACCTTGGCGGAGGCACGGATCCTCAAGCGTAGTAGTAATACATCCCGCTTACGGAGGACTCCGGGTCGTCTGCTTCCAAAACACAAAAAGACCATAA	yes	Fungi							NA, nearest SH1190975.09FU	Fungi sp. 49	90% matches to single eDNA read from Nothofagus NZ.	unclassified	#N/A	YES	YES	0	0	0	0	0	0	0	0	0	0	0	0	0	0	1	0	0	0	0	0	0	0	0	0	0	0	0	0	0	1	0	1	0
OTU_413	TAACCAATCAAGCCTGGCTTGGTGTTGGAGCATGCGGTCTCGCGGCTCTCAAAAACAGTGGCGGCGCCTGTAGGCTCTCAGCGTAGTAAATATCATCGCTGAAGATCCCTGTGGGTCGCTCGCCAGAACCCTCATTTTTTTAC	yes	Fungi							NA	Fungi sp. 59	Unclear, 91% matches to Leotiomyces/Helotiales hits	unclassified	#N/A	NO	NO	0	0	0	0	0	0	0	0	0	0	0	0	0	0	0	0	0	0	0	0	0	0	0	0	0	0	0	0	0	0	0	0	0
OTU_532	ACTCTTCAACCCACCGGTTTCTTGTTAAATTGAGTGGAGCTTGGATCTTGAGGGTTGCTTTTAGTTAAGCTCTCTCGTAATGCATTAGCATCTCAACTTCGTAATCGGATTGACTCAGCGTAATAGACTATTCGCTGAGGATACACTACTTGTTTAGTGGCCGAATACGGAAAATAGTCAGAAGCTTCCAACCAATCTAGTCATTTTTGA	yes	Fungi							NA	Fungi sp. 64	Best matches 88-87 % Fellyzoma + Microbotryomeces	unclassified	#N/A	YES	NO	0	0	0	0	0	0	0	0	0	0	0	0	0	0	0	0	0	0	0	0	0	0	0	0	0	0	0	0	0	0	0	0	0
OTU_410	CAACCCCTCAAATGTTACTATTTGGTGTTGGAGGAATACCTCTCCCCAACGGGAGGGGGGGTACCCTCTGAAATTTAGTGGCGGGCTCGCCAGCATTTTGAGCGTAGTATTTTTTACCTCGTTTCGAAAGCGCTGGCGGGAAACCCTTGCCGTAAAACCCCTCTCTTTCTGAAA	yes	Fungi							NA	Fungi sp. 65	closest matches 86% in some Ophiognomonia/Gnomoniopsis.	unclassified	#N/A	NO	NO	0	0	0	0	0	0	0	0	0	0	0	0	0	0	0	0	0	0	0	0	0	0	0	0	0	0	0	0	0	0	0	0	0
OTU_032	CAACCCTCAAGCCCAGCTTGGTGTTGGGACTCGCGAGTCAAATCGCGTTCCCCAAATTGATTGGCGGTCACGTCGAGCTTCCATAGCGTAGTAGTAAAACCCTCGTTACTGGTAATCGTCGCGGCCACGCCGTTAAACCCCAACTTCTGAA	yes	Fungi	Ascomycota	Sordariomycetes	Hypocreales	Nectriaceae	Fusarium		SH1060460.09FU / SH0730681.10FU	Fusarium spp. Group 1	Identical to given very large global SH with multiple ex-type sequences of Fusarium species, labelled F. verticilloides. ITS not suitable for species delimitation in Fusarium.	plant_pathogen	plant_pathogen	YES	YES	0	0	0	0	1	0	1	0	0	1	0	0	1	0	1	1	0	0	0	1	0	0	1	0	0	0	0	0	0	0	1	1	0
OTU_570	CAACCCTCAAGCCCCCGGGTTTGGTGTTGGGGATCGGCTCTGCCTTCTGGCGGTGCCGCCCCCGAAATACATTGGCGGTCTCGCTGCAGCCTCCATTGCGTAGTAGCTAACACCTCGCAACTGGAACGCGGCGCGGCCATGCCGTAAAACCCCAACTTCTGAA	yes	Fungi	Ascomycota	Sordariomycetes	Hypocreales	Nectriaceae	Fusarium		SH1079201.09FU / SH0730979.10FU	Fusarium spp. Group 2	Identical to given large global SH with multiple Fusarium species, labelled F. trincictum based on type material. ITS not suitable for species delimitation in Fusarium.	plant_pathogen	plant_pathogen	YES	YES	0	0	0	0	0	0	0	0	0	0	0	0	0	0	0	0	0	0	0	0	0	0	0	0	0	0	0	0	0	0	0	0	0
OTU_202	CACCCTTCAAGCCTCAGCTTGGTGATGGGCTCCAGTGTCCCCTGGACAAGCCTGAAAAGCAGCGGCGGCCTGGCCCGACTCCAAGTGTAGTACCTTCAAAACCCGCTTGGGAAGCCCGGGTCATGGCCGGCCGGTCAACCAGATTTCGTACC	yes	Fungi	Ascomycota	Lecanoromycetes	Umbilicariales	Fuscideaceae	Fuscidea	pusilla	SH0998066.09FU	Fuscidea pusilla	Identical to this SH with fruiting body data from epitypification Zahradnikova et al. 2018 from e.g. Norway.	lichen-forming	lichenized	NO	YES	0	0	0	0	0	0	0	0	0	0	0	0	0	0	0	0	0	0	0	0	0	0	0	0	0	0	0	0	0	0	0	0	0
OTU_355	AATCTTCAACCTATAAGCTTTTGTGGTTTGTAGGCTTGGACTTGGAGGCTTGTCGGCCTTGATCGGTCGGCTCCTCTTAAATGCATTAGCTTGATTCCTTGCGGATCGGCTCTCGGTGTGATAATATCTACGCCGCGACCGTGAAGCGTTTGGCGAGCTTCTAACCGTCTCACTTGAGAGACAACTTTATGAC	yes	Fungi	Basidiomycota	Agaricomycetes	Polyporales	Polyporaceae	Ganoderma	applanatum	SH1249237.09FU / SH0762478.10FU	Ganoderma applanatum	Identical mathces to this SH with Estonian fruiting body reference sequences.	wood-decaying	plant_pathogen	YES	YES	0	0	0	0	0	0	0	0	0	0	0	0	0	0	0	0	0	1	0	0	0	0	0	0	0	0	0	0	0	0	0	0	0
OTU_009	CTCTCTTGGAATTGCTTTGCTCTTCTAAAATTTCGAATCAAATTCGTTTGAAAAACAACACT	yes	Fungi	Ascomycota	Saccharomycetes	Saccharomycetales	Dipodascaceae	Geotrichum		SH1001171.09FU	Geotrichum/Dipodascus	Very large cluster, short sequence (62 bp). UNITE puts this to an environmental yeast in the Geotrichum/Dipodascus group, identical to given SH.	saprotroph	nectar/tap_saprotroph	NO	NO	0	1	0	1	0	0	0	0	0	0	1	0	1	1	1	1	1	0	1	1	0	1	1	1	0	0	0	0	1	1	1	1	0
OTU_477	CAACCCTCGAGCCCCCGTGGCCCGGCGTTGGGGACCTGCCCAGGCAGTCCCCGAAAACCAGTGGCGGACCCGACGGGCCCTTCCTTTGCGTAGTAACATCTGCCTCGCATCGGGAGCCCCCGGGCTATCCGGCCTCTAAACCCCCCTCAAGCCCGCTCCGGCGGCACCAA	yes	Fungi	Ascomycota	Sordariomycetes	Glomerellales	Plectosphaerellaceae	Gibellulopsis	piscis	SH0941075.09FU / SH1002326.10FU	Gibellulopsis piscis	Identical to large SH with many names but includes ex-type sequence from Gibellulopsis piscis, also other names in Arcemonium, Furcasterigmium, Brunneochlamydosporium, Verticillium. Seems like G. piscis is the correct name, this is a fish parasite - apparently an anamorph of the verticillium-like hyphomycete above.	plant_pathogen	plant_pathogen	YES	NO	0	0	0	0	0	0	0	0	0	0	0	0	0	0	0	0	0	0	0	0	0	0	0	0	0	0	0	0	0	0	0	0	0
OTU_644	ATCGTTTCCCCAACGCAAACATGTAACAATGTTGCTGCGCGGGGTGTATGCTGACCTCCCGCGAGCACCCGCCTCGTGGTTGGTTGAAATCTGGGTTCATGGCCGACTTCGCCGTGATAAAATGGTGGATGAGCCACGCTCGAGACCAATCACGTGCGAGCCGGTCAGTTCTGGACCCATCGACGACCCTTTGCGTGCACGCACGCTCCCA	no	Plantae	Tracheophyta	Magnoliopsida	Fabales	Fabaceae	Glycine		NA	Glycine max	Seems like a contaminant but can be from dry plant material, granivory etc.	vascular plant	#N/A	NA	NA	0	0	0	0	0	0	0	0	0	0	1	0	0	0	0	0	0	0	0	0	0	0	0	0	0	0	0	0	0	0	0	0	0
OTU_218	CAACCCTCAAAGCCTGGCTTTGGTGTTGGAGGAATACCTGTAAAAGGGTACCCTCCCAAATTTAGTGGCGGGCTCGCTAGAATTTTGAGCGTAGTAGTTTTACCTCGTTTTTAAAGACTAGTGGGACTTCTTGCCGTAAAACCCCCAACTTTCTGAA	yes	Fungi	Ascomycota	Sordariomycetes	Diaporthales	Gnomoniaceae	Gnomonia		SH1271743.09FU	Gnomonia/Apioplagiostoma	Identical to good matches to this SH with Gnomonia/Apioplagiostoma reads from plants + eDNA, e.g. G. alnea. Clustering not ideal.	saprotroph	foliar_endophyte	YES	NO	0	0	0	0	0	1	0	0	0	0	0	0	0	0	0	0	0	0	0	0	0	0	0	0	0	0	0	0	0	0	0	0	0
OTU_372	CACCCCCTCAAGCCGCGCCGTGTGTGTGGTTTGGTGTTGGGGCTCGCCCGTGGTGGCGGCCCTTAAAGACAGTGGCGGTGCCGTCGTGGTCTCTACGCGTAGTACATCTCTCGCGACAGAGCTGCAACGGCCGCTGGCCAGTCAATCCATCACTTCTA	yes	Fungi	Ascomycota	Leotiomycetes	Erysiphales	Erysiphaceae	Golovinomyces	asterum	SH1278313.09FU / SH0980220.10FU	Golovinomyces asterum	Identical matches to this global convincing clade with specimens and cultures.	plant_pathogen	plant_pathogen	NO	YES	0	0	0	0	0	0	0	0	0	0	0	0	0	0	0	1	0	0	0	0	0	0	0	0	0	0	0	0	0	0	0	0	0
OTU_288	CACCCCCTCAAGCCGCGCTCTGTGCGTGGATTGGTGTTGGGGCGCGCCAGTCTGGCGGCCCTTAAAGACAGTGGCGGTGCCGGTGTGGTCTCTACGCGTAGTACGATTCTCGCGACAGAGCTCCAGCGGCCGCTAGCCAATCAATCTTTCCTTTCAA	yes	Fungi	Ascomycota	Leotiomycetes	Erysiphales	Erysiphaceae	Golovinomyces		SH1278314.09FU / SH0980242.10FU	Golovinomyces cichoraceum/macrocarpus	Identical matches to this global convincing clade with specimens and cultures. Most names G. cichoraceum, chosen reference from Japan by Golovinomyces taxonomists. Contains G. macrocarpus ex-type sequence.	plant_pathogen	plant_pathogen	NO	NO	0	0	0	0	0	0	0	0	0	0	1	0	0	0	0	0	0	0	0	0	0	0	0	0	0	0	0	0	0	0	0	0	0
OTU_302	AATTCTCAACCTTACTAGCTTTTATGAGCAATGTAATGGCTTGGATGTGGGGGTCTTTTTTTTGCTGGCTTCGAAAGAAATCAGCTCCCCTAAAATGTATTAGCTGGTGCCCCCGTGTGGACTATCTACTGGTGTGATAATTATCTATGCCGTTAGATGTCTGCTTTAAATAGGGATGTGCTGCTTCTAATTGTCCACTTAGGACACTTATTGACT	yes	Fungi	Basidiomycota	Agaricomycetes	Agaricales	Hymenogastraceae	Gymnopilus	penetrans	SH1178859.09FU / SH0886174.10FU	Gymnopilus penetrans	Identical to excellent matches to this SH including reference specimens with sequences from Norway and Denmark.	wood-decaying	wood_saprotroph	YES	YES	0	0	0	0	0	0	1	0	0	0	0	0	0	0	0	0	0	0	0	0	0	0	0	0	0	0	0	0	0	0	0	0	0
OTU_025	CAACCCTCAAGCTCTGCTTGGTGTTGGGCCCCGCCGCCCCGGCGGGCCCTAAAGTCAGTGGCGGTGCCATCCGGCTCCGAGCGTAGTAATTCTTCTCGCTCTGGAGGTCCGGTTGTGTGCTTGCCATCAACCCCCAATTTTTTTCA	yes	Fungi	Ascomycota	Leotiomycetes	Thelebolales	Pseudeurotiaceae	Gymnostellatospora		SH0956470.09FU / SH0950375.10FU	Gymnostellatospora sp.	Identical matches to this SH with multiple ex type sequences from Gymnostellatospora.	saprotroph	soil_saprotroph	YES	YES	0	0	0	0	0	0	0	0	1	1	0	0	0	1	1	1	1	0	1	0	0	1	1	0	1	0	1	1	0	0	1	1	0
OTU_475	CAACACTCAAGCTCTGCTTGGTCTTGAGCCCCGCCGGCAACGGCAGGCTTTAAAATCAGTGGCGGCGCCACCTGGCTCTAAGCGTAGTAATACACCCCGCTACAGAGTCTCCCGGTGGATGCTTGCCAGCAACCCCCAACTTCTAA	yes	Fungi	Ascomycota	Leotiomycetes	Helotiales	Hamatocanthoscyphaceae	Hamatocanthoscypha		SH0976031.09FU and SH1076943.09FU	Hamatocanthoscypha cf. laricionis / Xenochalara/Xenopolyscytalum	Identical to excellent matches to these two SHs not updated to UNITE 10. Most likely name Xenochalara is an anamorph of Hamatocanthoscypha, and H. laricioinis is the only teleomorph name with sporocarp sequences in SH from UK and Netherlands, this species is also known from Finland. Two main sequences in non-uniform cluster, the other matches best to Xenopolyscytalum reads, is also close to Hamat…	wood-decaying	wood_saprotroph	NO	NO	0	0	0	0	0	0	0	0	0	0	0	0	0	0	0	0	0	0	0	0	0	0	0	0	0	0	0	0	0	0	0	0	0
OTU_585	CAACACTCAAGCTCTGCTTGGTATTGGGCCCCGTCCGTCTGGACCGGCCTTAAAATCAGTGGCGGTGCCATCGGGCTCTAAGCGTAGTAATACTCCTCGCTACAGGGTCCCGGTGCGTGCTGGCCAGCAACCCCCAACTTTCTAA	yes	Fungi	Ascomycota	Leotiomycetes	Helotiales	Hamatocanthoscyphaceae	Hamatocanthoscypha		SH1012194.10FU	Hamatocanthoscypha sp.	Identical to this cylindrocephalum -labelled read in this SH including Hamatocanthoscypha reads + Chalara/Cylindrocephalum. Anamorphic/teleomorphic names here?	wood-decaying	wood_saprotroph	YES	YES	0	0	0	0	0	0	0	0	0	0	0	0	0	0	0	0	0	0	0	0	0	0	0	0	0	0	0	0	0	0	0	0	0
OTU_043	CCTTCTCAAAAGATAATTTATTATTTTTTGGTTGTGGGCGATACTCAGGGTTAGCTTGAAATTGGAGACTGTTTCAGTCTTTTTTAATTCAACACTTAGCTTCTTTGGAGACGCTGTTCTCGCTGTGATGTATTTATGGATTTATTCGTTTTACTTTACAAGGGAAATGGTAACGTACCTTAGGCAAAGGGTTGCTTTTAATATTCATCAA	yes	Fungi	Ascomycota	Saccharomycetes	Saccharomycetales	Saccharomycodaceae	Hanseniaspora		SH1146061.09FU	Hanseniaspora sp. (uvarum/guilliermondii/opuntiae)	Identical mathces to this SH with culture sequences from multiple yeasts from genus Hanseniaspora.	saprotroph	nectar/tap_saprotroph	YES	YES	0	0	0	0	0	0	0	0	0	0	0	0	0	0	0	1	0	0	0	1	0	0	0	0	1	0	0	0	0	0	0	0	0
OTU_458	AACTCTCAACCCTCTTACCTTTGTTTATCACTGGCATCAGGGCTTGGATCATGAGTGCCTGCTGGACCTGTGCATCAGCTCACTCTAAATGTATCAGTGGTCTGCTTCTTCTGTCTTGCAGATAGATCTGGTGTAATAGGTTTTTATTCACTGGGAATCTGTGGGGCAGGGTGTTGCTTGCCGCTTCCAAACAACCATTATGT	yes	Fungi	Basidiomycota	Atractiellomycetes	Atractiellales	Phleogenaceae	Helicogloea	aquilonia	SH1297530.09FU / SH0892798.10FU	Helicogloea aquilonia	Identical matches to this SH including reference specimens from Finland (Söderholm) and Russia (Spirin), described by Spirin and Malysheva.	wood-decaying	wood_saprotroph	YES	NO	0	0	0	0	0	0	0	0	0	0	0	0	0	0	0	0	0	0	0	0	0	0	0	0	0	0	0	0	0	0	0	0	0
OTU_646	TATCTCATCACCTAAACCTTAATGCGATAGATGCCCTTCTATTGCTAAGCTTGAAAGCACTCTGTACCCTGCAGCTGAGGTCGCAAGACTGAAGCACTCAATGCAGTAGTCACATTCTCAAATGTGAACTCATTGAGCGTAGAGTCAGCGCATGCTTGCATGCCAGTGCTTGGATACTTAAATTTTC	no	Chromista	Ciliophora	Oligotrichea	Choreotrichida	Metacylididae	Helicostomella		NA	Helicostomella subulata	Ciliate, excellent matches	ciliate	#N/A	NA	NA	0	1	0	0	0	0	0	0	0	0	0	0	0	0	0	0	0	0	0	0	0	0	0	0	0	0	0	0	0	0	0	0	0
OTU_067	AAAGAAAAATCAAGCACTTTGCTTGGCCTTGGGCCCCTCGCCCCCGTCACAGGGGGCGGGCCCTAAATGCGTCGGCGGTGGTCGAAGGCCTCGAGCGTAGTAGATTATTCCGTCTACGAGCGCCGGCGACCGCCCGCTTCCAGACAACCAAATTTTTACCTAGA	yes	Fungi	Ascomycota	Leotiomycetes	Helotiales				SH1329494.09FU / SH1041195.10FU	Helotiales 1	Identical to OR164837 (eDNA from Lithuania, Quercus stump). Identical good match to HM240817 / SH1329494.09FU Helotiales (eDNA Finland Pinus sylvestris needles). Most likely unsequenced/Unknown Helotiales associated with conifers/wood.	unclassified	#N/A	YES	YES	1	0	0	0	0	0	0	0	0	0	0	0	0	0	0	1	0	0	0	0	0	0	0	0	0	0	0	0	0	0	0	1	0
OTU_586	ACACCATTCAAGCCTGGCTTGGTATTGGGGTACGCCTACCAGCGGCCCCTAAATGCAGTGGCGGCGCCGGTTGGCTCTTCGCGTAGTAATTCTCTCGCGATAGGGTCCATCGGTAGCTTGCCAGCAACCCCAAATTTTAAA	yes	Fungi	Ascomycota	Leotiomycetes	Helotiales				NA, closest to SH0989726.09FU	Helotiales 10	98% match to non-SH beech root eDNA from North America, 97% to closest SH which includes single Finnish read from treestump in Helotiales.	unclassified	#N/A	NO	YES	0	0	0	0	0	0	0	0	0	0	0	0	0	0	0	0	0	0	0	0	0	0	0	0	0	0	0	0	0	0	0	0	0
OTU_592	CAACCCTCACGCGTAGCGTGGTCTTGGGCTCTGCCGGTGACGGCTTGCCTTAAAATCAGTGGCGGTGCCATCGGGCTCTACGCGTAGTAATAAAACCCTCGCGTGTGAGTTCCGGCGGACGCTGGCCAGCAACCCCCAATTTTTTAT	yes	Fungi	Ascomycota	Leotiomycetes	Helotiales				SH0979081.09FU	Helotiales 11	Best and only matches identical to excellent to this eDNA-based Helotiales SH.	unclassified	#N/A	YES	YES	0	0	0	0	0	0	0	0	0	0	0	0	0	0	0	0	0	0	0	0	0	0	0	0	0	0	0	0	0	0	0	0	0
OTU_610	CAACCCTCCAGCTTGCTGGGTCTTGGGCTCTGCCGGTCACCCGGCTTGCCTTAAAATCAGTGGCGGTGCCATCGAGCTTTACGCGTAGTAATTTTTTCTCGCGTCTGAGTCTTGGTGTGTGTCTTGCCAGCAACCCCAAATTTTTTAT	yes	Fungi	Ascomycota	Leotiomycetes	Helotiales				SH0941307.09FU	Helotiales 2	Identical to excellent matches to this eDNA-based SH with soil eDNA reads, most labelled Phialea.	unclassified	#N/A	YES	YES	0	0	0	0	0	0	0	0	0	0	0	0	0	0	0	0	0	0	0	0	0	0	0	0	0	0	0	0	0	0	0	0	0
OTU_611	CAACCAATCCAGCCCTCGGCTGGGTCTTGGGGTCTGCGGTTTCGCAGCCTCTAAACACAGTGGCAGTGCGATTGAGCTCTGAGCGTAGTAAATTTTCTCGCTATAGGGTCTCTCGGTCGTTACTCGCCAGTAACCCCCCATTTTTTATCA	yes	Fungi	Ascomycota	Leotiomycetes	Helotiales				NA; closest to SH0989743.09FU	Helotiales 4	98% matches to this SH with eDNA reads from Arctic settings	unclassified	#N/A	NO	NO	0	0	0	0	0	0	0	0	0	0	0	0	0	0	0	0	0	0	0	0	0	0	0	0	0	0	0	0	0	0	0	0	0
OTU_394	CAACCCTCAAGCTCTGCTTGGTCTTGGACTTCGGGCGTTCGCCCGGGTCTTAAAAGAAGTGGCGGTGCCTTCAGGCTCTAAGCGTAGTAAATTTTCTCGCTATAGGTGTCTGGTGGTGCTAGCCAGAACCCCCAATTTTTACA	yes	Fungi	Ascomycota	Leotiomycetes	Helotiales				NA	Helotiales 3	Identical to single eDNA read from Scots pine soil, Sweden	unclassified	#N/A	YES	NO	0	0	0	0	0	0	0	0	0	0	0	0	0	0	0	0	0	0	0	0	0	0	1	0	0	0	0	0	0	0	0	0	0
OTU_427	CAACCCTCAAGCCTAGCTTGGTCTTGGGCTCTGCCGGTAACGGCTGGCCTTAAAATCAGTGGCGGTGCCATCGAGCTCTACGCGTAGTAATTAAACCCTCGCGTGTGAGTCCCGGTGAGTGCTTGCCAGTAACCCCCAATTTTCTAT	yes	Fungi	Ascomycota	Leotiomycetes	Helotiales				NA, closest to SH0979292.09FU	Helotiales 5	98-97% matches to various eDNA reads and SHs labelled Helotiales/Ascomycota.	unclassified	#N/A	YES	NO	0	0	0	0	0	0	0	0	0	0	0	0	0	0	0	0	0	0	0	0	0	0	0	0	0	0	0	0	0	0	0	0	0
OTU_428	CAACCAATCAAGCTTCTGCTTGGTCTTGGGGCCTGCGGTTTCGCAGCCTCTAAACTCAGTGGCGGTGCTATTGAGCTCTGAGCGTAGTAATTTTTCTCGCTATAGGGTCTTCGTAGTTACTTGCCAGTAACCCCCAATTTTTATCA	yes	Fungi	Ascomycota	Leotiomycetes	Helotiales				SH0990371.09FU	Helotiales 6	99-98% matches to this SH with mostly eDNA reads of various unnamed Helotiales genera.	unclassified	#N/A	YES	NO	0	0	0	0	0	0	0	0	0	0	0	0	0	0	0	0	0	0	0	0	0	0	0	0	0	0	0	0	0	0	0	0	0
OTU_496	CAACCCTCAAGCTCCGCTTGGTCTTGGGCCGTGCCGGCGACGGCTGGCCCCAAAAACAGTGGCGGCGCCATCGGGCCCTACGCGTAGTAATCTTCTCTCGCGTCTGGGCCCCGGTGGGCGCTGGCCAGCAACCCCCATTTTCTTCT	yes	Fungi	Ascomycota	Leotiomycetes	Helotiales				SH0975775.09FU / SH0948740.10FU	Helotiales 7	Identical to this seemingly eDNA-only SH.	unclassified	#N/A	YES	YES	0	0	0	0	0	0	0	0	0	0	0	0	0	0	0	0	0	0	0	0	0	0	0	0	0	0	0	0	0	0	0	0	0
OTU_499	TAACCAATCCAGCCTGGCTGGGTCTTGGGCCTCGCGGTCAGCGGGCCTTAAAACTAGTGGCGGTGCTCTCATGCTCTACGCGTAGTAAATTTCTCGCTATAGGGTCCTGGGAGATGCTAGCCAACAACCCCTAATTTTTTCA	yes	Fungi	Ascomycota	Leotiomycetes	Helotiales				NA	Helotiales 8	Identical to excellent matches to two miscellaneous eDNA reads, best SH matches 96-95 % away in Lachnellula.	unclassified	#N/A	YES	NO	0	0	0	0	0	0	0	0	0	0	0	0	0	0	0	0	0	0	0	0	0	0	0	0	0	0	0	0	0	0	0	0	0
OTU_573	CACCACTCAAGCATAGCTTGGTATTGGGCAATCGCCCCCGCCAGTCGGGGACGCGCCTCAAACACCTCGGCGGAGCCTCACCGGCTTTGGGCGTAGTAGAATTTCTAATAACGTCCTTTAACGGAGATGGTTCCTTTGCCGACAGAAGCCTTTAAATTTTTTCTA	yes	Fungi	Ascomycota	Leotiomycetes	Helotiales				NA, closest to SH0935699.09FU	Helotiales 9	99-98% matches to non-SH eDNA reads (Scotylus beetle from Sweden, Cactus microbiome labelled Dothichiza). Closest SH matches 97-96% away in Cryptocline cf. arctostaphyli.	unclassified	#N/A	NO	YES	0	0	0	0	0	0	0	0	0	0	0	0	0	0	0	0	0	0	0	0	0	0	0	0	0	0	0	0	0	0	0	0	0
OTU_444	TAACCCCTCAAGCTCAGCTTGGTGTTGGGGCCTGCCAACTGGCAGCCCTTAAAATCAGTGGCGGCGCCATCTGGCTCTAAGCGTAGTAATTTCTCTCGCTATAGGGTCCCGGTGGACGCTGGCCAGCAACCCCCAATTTTTTAAT	yes	Fungi	Ascomycota	Leotiomycetes	Helotiales				SH1022552.09FU / SH0991095.10FU	Helotiales cf. Mycoarthris	Identical to excellent matches to this large SH with multiple names, mostly Mycoarthris (M. corallina?), also Helicodendron, in Helotiales.	unclassified	#N/A	YES	YES	0	0	0	0	0	0	0	0	0	0	0	0	0	0	0	0	0	0	0	0	0	0	0	0	0	0	0	0	0	0	0	0	0
OTU_322	TAACCAACTCAAGCTCAGCTTGGTCTTGAGGCTCGCGGCTTCGCGGCTTCTAAAGTCAGTGGCGGTGCCGGTAGGCTCTAAGCGTAGTAATACTCCTCGCTACAGAGTCCTCTCGGTGTCCTGCCGTTAAACACCCAATTTTACA	yes	Fungi	Ascomycota	Leotiomycetes	Helotiales				SH1240939.09FU/SH0750515.10FU or SH1241030.09FU/SH0750501.10FU or SH1000667.09FU/SH1010459.10FU	Helotiales cf. Niptera	Matches to three small SHs, one as Niptera pulla from the UK, others from eDNA reads from Europe. Tricky to place, call this Helotiales cf. Niptera.	unclassified	#N/A	NO	NO	0	0	0	1	0	0	0	0	0	0	0	0	0	0	0	0	0	0	0	0	0	0	0	0	0	0	0	0	0	0	0	0	0
OTU_407	CAACCCTCAAGCTCTGCTTGGTCTTGGGCCCTGCCGGCAACGGCTGGCCTTAAATTTAGTGGCGGTGCCATTGAGCTCTACGCGTAGTAATTAAACCCTCGCTTCTGAGTCTCGGTGGACGCTTGCCAGCAACCCCCAACTTTCTAT	yes	Fungi	Ascomycota	Leotiomycetes	Helotiales				SH0979020.09FU	Helotiales cf. Scleropezicula	Identical to excellent matches to this small SH with eDNA reads + single Estonian fruiting body specimen sequence, small cup on fallen Pinus sylvestris needles. Scleropezicula?	unclassified	#N/A	YES	NO	0	0	0	0	0	0	0	0	0	0	0	0	0	0	0	0	0	0	0	0	0	0	0	0	0	0	0	0	0	0	0	0	0
OTU_576	AATTCTCAACCTTATCAGCTTTTGTTGGTAATGGCTTGGATGTGGGGGTTTATTGCTGGCTTCTAACGAGGTCTGCTCCCCTTAAATGTATTAGCTGGTTGCCTTGTGCAGACTTGTCTATTGGTGTGATAATTATCTACGCCGTGGACTTTCTGCCAGTATTTAGCACCGCTTCTAACTGTCTGTTCATTCAGACAATATATGACA	yes	Fungi	Basidiomycota	Agaricomycetes	Agaricales	Strophariaceae	Hemipholiota	heteroclita	SH0980317.09FU / SH0881335.10FU	Hemipholiota heteroclita	Identical to excellent matches to this SH with Estonian and Norwegian fruiting body sequences.	wood-decaying	wood_saprotroph	YES	NO	0	0	0	0	0	0	0	0	0	0	0	0	0	0	0	0	0	0	0	0	0	0	0	0	0	0	0	0	0	0	0	0	0
OTU_494	TCAACCATCAAGCCTGGCTTGTCGTTGGACCCTTTGTCGGTGAGACACCCGACAGGTCCGAAAGATAGTGACGGTGTCGTGTTTGACCCTAGATGCAACGAGCTTTTATAGCACGCATTGAAGTGGTCGGTCGGCCCGGTCTTTACCATCAAATTTCTCAA	yes	Fungi	Ascomycota	Eurotiomycetes	Chaetothyriales	Herpotrichiellaceae			SH0910976.09FU / SH0828331.10FU	Herpotrichiellaceae sp. 1	Identical to this seemingly eDNA-only SH.	unclassified	#N/A	YES	YES	0	0	0	0	0	0	0	0	0	0	0	0	0	0	0	0	0	0	0	0	0	0	0	0	0	0	0	0	0	0	0	0	0
OTU_125	AATTCTCAACCCTGTGCTTTTCTTGTGAAAGCGCGTGGGCTTGGACTTGGAGGCTTTGCTGGTCCTCGCGGATCGGCTCCTCTCAAATGCATTAGCGAGACCCTTGTGGTGCCGCCCCCGGTGTGATAATTGTCTACGCCGTGGTGGTACGCCACGATTGTGGGGGACCTGCTTCCAACCGTCGAAAGACAAACTTTATCGAA	yes	Fungi	Basidiomycota	Agaricomycetes	Russulales	Bondarzewiaceae	Heterobasidion	annosum	SH1236118.09FU / SH1013279.10FU	Heterobasidion annosum	Identical matches to this SH, with Finnish reference material. This is closest to H. annosum, and there seems enough variation for separation from H.parviporum, although these are combined in UNITE10.	plant_pathogen	plant_pathogen	YES	YES	0	0	0	0	0	0	0	0	0	0	0	0	0	1	0	0	0	0	0	0	0	0	0	0	0	0	0	0	0	0	0	0	0
OTU_326	AATTCTCAACCCTGCGCTTTTCTTGTGAAAGCGCGTGGGCTTGGACTTGGAGGCTTTGCTGGTCCTCGCGGATCGGCTCCTCTCAAATGCATTAGCGAGACCCTTGTGGTGCCGCCCCCGGTGTGATAATTGTCTACGCCGTGGGTACACCGCGATTGTGGGGGACCTGCTTCCAACCGTCGAAAGACAACTTCATCGAA	yes	Fungi	Basidiomycota	Agaricomycetes	Russulales	Bondarzewiaceae	Heterobasidion	parviporum	SH1236133.09FU / SH1013279.10FU	Heterobasidion parviporum	Identical matches to this SH, with Finnish material and this is H. parviporum, seems enough for separation from H. annosum although combined in UNITE10.	plant_pathogen	plant_pathogen	YES	YES	0	0	1	0	0	0	0	0	0	0	0	0	0	0	0	0	0	0	0	0	0	0	0	0	0	0	0	0	0	0	0	0	0
OTU_248	CAACCCTTAAGCCTAGCTTAGTATTGGGAATCGACTGTATTGTCGTTCCTCAAATTCAACGGCGGATTTATAGCAATCTCTGAACGTAGTAATCTTTATCTCGTTTTTGAAATACTATAAACCTCAGCCGCTAAACCCCCCAATTTTAAT	yes	Fungi	Ascomycota	Sordariomycetes	Amphisphaeriales	Sporocadaceae	Heterotruncatella		SH0911833.10FU	Heterotruncatella sp.	Identical matches to this large SH with names from multiple species in Heterotruncatella, Truncatella and others, multiple type sequences - ITS2 not enough for specific identification in Heterotruncatella? UNITE names this H. spadicea, we keep it as generic level.	plant_pathogen	plant_pathogen	YES	YES	0	0	0	0	0	0	0	0	0	0	0	0	0	0	0	1	0	0	0	0	0	0	0	0	0	0	0	0	0	1	0	0	0
OTU_467	CAACCCTCAAGCCTAGCTTGGTCTTGGGCTCTGCCGGCAACGGCTGGCCTTAAAATCAGTGGCGGTGCCATCGAGCTCTACGCGTAGTAATTAAACCCTCGCGTGTGAGTCCCGGTGGACGCTTGCCAGCAACCCCCAATTTTCTAT	yes	Fungi	Ascomycota	Leotiomycetes	Helotiales	Hyaloscyphaceae			SH0979157.09FU	Hyaloscyphaceae sp. 1	Identical to excellent matches to this large SH with eDNA reads only.	unclassified	#N/A	YES	NO	0	0	0	0	0	0	0	0	0	0	0	0	0	0	0	0	0	0	0	0	0	0	0	0	0	0	0	0	0	0	0	0	0
OTU_165	AACTCTCAGGCAGAGATAGCTTTGTTGCTGTTTTTGTTTGGATTTGGACTTTGCTGTGCCAATGCGGCTGGTCTTAAATGTATTAGCTGGTCCTAATATGGGGGTTTTGGTTCTACTCAGCGTGATAATTATCTGACGCTGAGGACAGTCTTAGGACTGGCCAGAGCTTATGTTTGGATTGCTTCTAATTGTCCCTTGGACATACTGTTCAATT	yes	Fungi	Basidiomycota	Agaricomycetes	Cantharellales	Hydnaceae	Hydnum		SH1193624.09FU / SH0766550.10FU	Hydnum cf. rufescens coll.	Identical to excellent matches to given SH with fruiting body reference H. rufescens from Denmark.	ectomycorrhizal	ectomycorrhizal	YES	YES	0	0	0	0	0	0	1	0	0	0	0	0	0	0	0	0	0	0	0	0	0	0	0	0	0	0	0	0	0	0	0	0	0
OTU_385	AATTCTCAACTCCTTTTGATTTCGTTATCGAAAGAAGCTTGGATAGTGGGTTTGCTGGTGTCACCATCAGCTTTCCTTAAATGCATTGGCAAAGGCGATGGCATGATAACGTCTTTCGGTGTGATAATGATCGCCGTGGATGGAAGTGTCCTTGTTCTCCTATGCCTATAACCCGTGTCGTTTGTTGCTTCATTGCGATGAATACACTCTGAACC	yes	Fungi	Basidiomycota	Agaricomycetes	Boletales	Hygrophoropsidaceae	Hygrophoropsis	aurantiaca	SH1205351.09FU / SH0872552.10FU	Hygrophoropsis aurantiaca	Identical matches to this SH with Swedish reference material (Miettinen).	saprotroph	litter_saprotroph	YES	YES	0	0	0	0	0	0	0	0	0	0	0	0	0	0	1	0	0	0	0	0	0	0	0	0	0	0	0	0	0	0	0	0	0
OTU_334	TGACCAACTCCTCTTTATAGAGGGTCTTGGGCTTCGCCTCTGGGCGGGCCTCAAAATCAGTGGCGGTGCTGTTAGGCTCTACGCGTAGTAATATTCCTCGCGACAGACCCCTAATGGTTACTTGCCAGCAACCCCCAACTTCTTAA	yes	Fungi	Ascomycota	Leotiomycetes	Helotiales	Helotiaceae	Hymenoscyphus		SH0905543.09FU	Hymenoscyphus cf. caudatus	Excellent matches to this large SH with fruiting body verified data, genus Hymenoscyphus, species-level identification unclear but most likely H. caudatus.	saprotroph	litter_saprotroph	YES	NO	0	0	0	0	0	0	0	0	0	0	0	0	0	0	0	0	0	0	0	0	1	0	0	0	0	0	0	0	0	0	0	0	0
OTU_191	ATACCAACTCCTCTGCAAAGAGGGTCTTGGACTTCGCCTCAGGGCGGGTCTTAAAATCAGTGGCGGTGCCTTGAGGCTCTACGCGTAGTAATACACCCCGCGATAGAACCCTTAGGGTATCTTGCCAGCAACCCCCAACTTCTTA	yes	Fungi	Ascomycota	Leotiomycetes	Helotiales	Helotiaceae	Hymenoscyphus		SH0988474.09FU / SH0990983.10FU	Hymenoscyphus cf. equiseti	Main clade with identical to excellent matches to this SH with Finnish (Kytövuori) + Russian/German labelled Lanzia equiseti based on isotype sequence, fruiting body material with names like Hymenoscyphus equiseti, H. virgultorum, H. caudatus, H. menthae, Lanzia equiseti from many places.	saprotroph	litter_saprotroph	NO	NO	0	0	0	0	0	0	0	0	0	0	0	0	0	0	0	0	0	0	0	0	0	0	0	0	0	0	0	0	0	0	0	0	0
OTU_538	CAACCCCTCCAGCTTGCTGGGTCTTGGGCCTTCGCCTCCGGGCGGGCCTTAAAATCAGTGGCGGCCCTGCCGGGCCCTGAGCGCAGTAACTTCTCTCGCTACAGGGTCCCGACAGGTGCTGGCCAGCAACCCCCATCTTTCTAAT	yes	Fungi	Ascomycota	Leotiomycetes	Helotiales	Helotiaceae	Hymenoscyphus		SH1030411.09FU / SH0953564.10FU	Hymenoscyphus cf. menthae	Identical matches to this SH with fruiting body reference from Germany (Wagner) and Liechtenstein.	saprotroph	litter_saprotroph	YES	YES	0	0	0	0	0	0	0	0	0	0	0	0	0	0	0	0	0	0	0	0	0	0	0	0	0	0	0	0	0	0	0	0	0
OTU_340	ATACCAACTCCTCTTCATAGAGGGTCTTGGGCTTCGCCTCCGGGCGGGTCTTAAAATCAGTGGCGGTGCCTGAAGGCTCTACGCGTAGTAATACTTCTCGCGATGGACGTCTGCAGGTGTCTTGCCAGCAACCCCCAACTTATCAA	yes	Fungi	Ascomycota	Leotiomycetes	Helotiales	Helotiaceae	Hymenoscyphus		SH0988522.09FU	Hymenoscyphus sp. 1	Identical matches to this SH with eDNA hymenoscyphus reads, no fruiting body references.	saprotroph	litter_saprotroph	YES	YES	0	0	0	0	0	0	0	0	0	0	0	0	0	0	0	0	0	0	0	1	0	0	0	0	0	0	0	0	0	0	0	0	0
OTU_581	TATTCTCAGCCCCCTCAGATTTTATCTCGAGGTTGGGCCTGGATTTGGAGGCTGCTGGATTTTATTCAGCTCTTCTTAAATGAATTAGTGTGAATGTTCGCTGAATATCGCTCGGTGTGATAATTGTCTACACTGTCGATTTTTCGGTGAAGCTAATAAAAATGTTCATGCTTCGAATTGTTCTGTTGAAGAACACTATTATCGA	yes	Fungi	Basidiomycota	Agaricomycetes	Polyporales	Hyphodermataceae	Hyphoderma	merioburiense	SH1148315.09FU	Hyphoderma medioburiense	Excellent matches to this SH with Finnish reference material (Söderholm)	wood-decaying	wood_saprotroph	NO	YES	0	0	0	0	0	0	0	0	0	0	0	0	0	0	0	0	0	0	0	0	0	0	0	0	0	0	0	0	0	0	0	0	0
OTU_501	TATTCTCAGCTCCTTTCAGATTTTTCTGTTGTTGGAGACTGGACTTGGAAGCTGCTGGAACGTCAGGTTCAGCTCTTCTTAAATGCATTAGTGTGAATATTTGTTGAATGTTCTCCAGTGTGATAATTGTCTACGCTGTTTGAACTTTGGCAGAAATTATATATTCATGCTTCAAACCGTCTTCGGACAACTTTTTGC	yes	Fungi	Basidiomycota	Agaricomycetes	Polyporales	Hyphodermataceae	Hyphoderma	roseocremeum	SH1148329.09FU / SH1010048.10FU	Hyphoderma roseocremeum	Identical to excellent matches to this SH with Finnish reference material (Kotiranta)	wood-decaying	wood_saprotroph	YES	YES	0	0	0	0	0	0	0	0	0	0	0	0	0	0	0	0	0	0	0	0	0	0	0	0	0	0	0	0	0	0	0	0	0
OTU_086	AATCATCAACCTTACTGTCTTTGTTGACGGTGTAGGCTTGGACTTGGGGACCTTGCCGGCCTTTCTGAGGTCGGCTTCCCTTGAATGTATTAGTCGAGCGCCCTCGCTCCGAGACGTGTGATAATTATCATTCACTGATCGACGAGGGCTGTGCTAGGCTTCTAACCGTCGCGTTAGTGACAATCTTGACA	yes	Fungi	Basidiomycota	Agaricomycetes	Hymenochaetales	Schizoporaceae	Hyphodontia	pallidula	SH1201125.09FU / SH0869917.10FU	Hyphodontia pallidula	Identical matches to this large SH with Estonian fruiting body reference material (Larsson)	wood-decaying	wood_saprotroph	YES	YES	0	0	1	0	0	0	0	0	0	0	0	0	0	0	0	0	0	0	0	0	0	0	0	0	0	0	0	0	0	0	0	0	0
OTU_492	AATTATCAACTCCCTTTCTTTGTTGAAAGGTGAGCTTGGACTTGGGGACTTGCTGGTTTTCAATCAGCTTCCCTTGAATGCATTAGCTGGACTTTGATTTGCAGCATATATGCGGTGTGATAATGTCGTCACTGTGTAGCTCAAGTCGTTTGGCTTCTAATCGTCCTTTCACGAGGACATTCTGATCA	yes	Fungi	Basidiomycota	Agaricomycetes	Hymenochaetales	Schizoporaceae	Hyphodontia	paradoxa	SH1236619.09FU / SH1003213.10FU	Hyphodontia paradoxa	Identical matches to this SH with reference specimens from Finland (Miettinen) and Estonia, convincing.	wood-decaying	wood_saprotroph	YES	YES	0	0	0	0	0	0	0	0	0	0	0	0	0	0	0	0	0	0	0	0	0	0	0	0	0	0	0	0	0	0	0	0	0
OTU_164	AATTCTCAACCTTTGTTAACTTTTTGGTTAGCAAATGGCTTGGATGTGGGGGTATGCAGGTTTCTCTATTGAAATTAGCTCCCCTGAAATACATTAGCTGGTTGCCTTGTGTAAACTTGTCTATTGGTGTGATAATTATCTACGCCGTGGACTATTTGCCGTTTTTAGCACTGCTTATAATCGTCTGTTCATTCGGACAATATATGACA	yes	Fungi	Basidiomycota	Agaricomycetes	Agaricales	Strophariaceae	Hypholoma	capnoides	SH0980341.09FU / SH0995032.10FU	Hypholoma capnoides	Identical matches to this SH with fruit-body references from Finland (Niskanen & Liimatainen).	wood-decaying	wood_saprotroph	YES	YES	0	0	0	0	0	0	0	0	0	0	1	0	0	0	0	0	0	0	0	0	0	0	0	0	0	0	0	0	0	0	0	0	0
OTU_126	AATTCTCAACCTTTATTAACTTTTTGGTTAGTAAGTGGATTGGAAGTGGGGGCATGTTGGTTTCTTCATTGAAATAAACTCCCCTGAAATGCATTAGCTGGTTGCCTTGTGCGAACATGTCTATTGGTGTGATAATTATCTACGCCGTGGGCTATTTGCCGTTTATAGCACTGCTTATAATCGTCTGTTCATTCAGACAATATATGACA	yes	Fungi	Basidiomycota	Agaricomycetes	Agaricales	Strophariaceae	Hypholoma	fasciculare	SH1200747.09FU / SH0889625.10FU	Hypholoma fasciculare s. str.	Identical matches to this SH with fruit-body references from Finland (Kytövuori) and Estonia.	wood-decaying	wood_saprotroph	YES	YES	0	0	0	0	0	0	0	0	0	0	0	0	1	0	0	0	0	0	0	0	0	0	0	0	0	0	0	0	0	0	0	0	0
OTU_106	CACCCCTCAAGCGTAGCTTGGTATTGGGTCCTCGCCCCCCGGGGCGTGCCCGAAAAGCAGTGGCGGCTCGGTGTGACTTTAAGCGTAGTAAATTTTCATCCCGCTTTGAAAGTTCGCCCCGTGGCTTGCCAGACAACCCCATTTATTTCAAT	yes	Fungi	Ascomycota	Lecanoromycetes	Lecanorales	Parmeliaceae	Hypogymnia	physodes	SH1290819.09FU / SH0851166.10FU	Hypogymnia physodes	Convincingly correct ID and SH, includes specimens from Estonia, phylogenetically large clade but core clean. Accept this as H. physodes s. str.	lichen-forming	lichenized	YES	YES	0	0	1	0	0	0	0	0	0	0	0	0	0	0	1	0	1	0	0	0	0	0	0	0	0	0	0	0	0	0	0	0	0
OTU_184	CACCCCTCAAGCGTAGCTTGGTATTGGGTTCTCGCCCCCGCGGCGTGCCCGAAAAGCAGTGGCGGTCCGGTGTGACTTTAAGCGCAGTAAATCTTCCCCGCTTTGAAAGTTCGCCCCGTGGCTTGCCAGACAACCCCATTTATTTCAAT	yes	Fungi	Ascomycota	Lecanoromycetes	Lecanorales	Parmeliaceae	Hypogymnia	tubulosa	SH0920793.09FU / SH0850877.10FU	Hypogymnia tubulosa	Identical matches to this SH, including specimens but not from Finland. Phylogenetically forms the main tubulosa cluster with BOLD sequences.	lichen-forming	lichenized	YES	YES	0	0	0	0	0	0	0	0	0	0	0	0	0	0	0	1	0	0	0	0	0	0	0	0	0	0	0	0	0	0	0	0	0
OTU_470	CAACCCTCAAGCCCCCCAGGGGGCCTGGTGTTGGGGACCGGCCCCGCCTCGTCGCGGGTCGCCGCCCCCTAAAATCAGTGGCGGTCCTGCCGCAGCCTCCTCTGCGTAGTAGCTTATGAAACCTCGCACCGGAGCGCGGCTCGGCCACGCCGTTAAACCCCAACTTCTGAAA	yes	Fungi	Ascomycota	Sordariomycetes	Hypocreales	Hypocreaceae	Hypomyces	chrysospermus	SH1268814.09FU	Hypomyces chrysospermus	Identical to excellent matches to this large SH with reference material and living culture from Finland (Kollom). Nomenclature varies (Sepedonium, Hypomyces) but in Finland this seems to be conspecific to the common bolete parasite/decayer H. chrysospermus.	other_parasite	mycoparasite	YES	YES	0	0	0	0	0	0	0	0	0	0	0	0	0	0	0	0	0	0	0	0	0	0	0	0	0	0	0	0	0	0	0	0	0
OTU_298	CAAACCATCAAGCACCGCTTGGCATTGGACGTACCGCCCTTTTCTTCCGGGAGAGGACGCGCCCCAAACATCTCGGCGGTGGCCCCGAGCCTCTAAGCGTAGTAGAATCTTCTCGCTTCCTGAGGCGCGGCGTCGCTCGCCCCCAGCACACCAAACACCTTAA	yes	Fungi	Ascomycota	Sordariomycetes	Xylariales	Hypoxylaceae	Hypoxylon		SH1288583.09FU / SH0923562.10FU	Hypoxylon cf. fendleri	INSD entry best match MN903661 (eDNA from Pinus sylvestris needles, Lynikiene et al. 2020). Identical to 2 other sequences, all in Hypoxylon fendleri SH1288583.09FU. Hypoxylon fendleri is known from latin america and thailand, multiple SHs for this taxon, hence cf.	wood-decaying	wood_saprotroph	NO	YES	0	0	0	0	0	0	0	1	0	0	0	0	0	0	0	0	0	0	0	0	0	0	0	0	0	0	0	0	0	0	0	0	0
OTU_140	AACTCTCAACCTCTGACTTTCTTAATCGTCGGTCAGCGGCTTGGATGTGGGCGCTGCCGGTCTTAATTGATCGGCTCGCCTGAAAAACATTAGCGAATCCCTTCTGTAATCGGTTCCACTCGACGTGATAAGTATTTCGTCGAGGACATCTTTATTGATGGCCGAGATAAAGCTGGTTTAAGATCTGCTTCTAACTCTTTCGTTGCCTTCTGGTAAAGAAAACCCCTCATG	yes	Fungi	Basidiomycota	Tremellomycetes	Cystofilobasidiales	Mrakiaceae	Itersonilia	pannonica	SH1272059.09FU / SH0761633.10FU	Itersonilia pannonica	Excellent matches to this global SH which includes type strain sequence from this species as homonym Udeniomyces pannonicus from Hungary, yeast from plants. Global eDNA sequences from plants, soil and air eDNA.	plant_pathogen	plant_pathogen	YES	YES	0	0	0	0	0	0	0	0	0	0	0	0	0	0	0	0	0	0	0	0	0	0	0	0	0	0	1	0	0	1	0	0	0
OTU_284	AACCCTCAACCTCTGACTTTCTTAATCGTCGGTCAGCGGCTTGGACTTGGGTGTCTGCCGGTCTTCATTGATCGGCTCACCTGAAATATATTAGCGAATCCCTTCTGTAATCGGTTCCACTCGACGTGATAAGTATTTCGTCGAGGACATCTTTATTGATGGCCGAGATAAAGCTGGTTCTAGATCTGCTTCTAACTCTTTCGTTGCCTTCTGGTAAAGAAAAACCCCTCATG	yes	Fungi	Basidiomycota	Tremellomycetes	Cystofilobasidiales	Mrakiaceae	Itersonilia		SH1272061.09FU / SH0761629.10FU	Itersonilia perplexans	Identical to this large SH with type strain sequence from I. perpexans. Causes parsnip canker and Chrysanthemum petal decay.	plant_pathogen	plant_pathogen	YES	YES	0	0	0	0	0	0	0	0	0	0	1	0	0	0	0	0	0	0	0	0	0	0	0	0	0	0	0	0	0	0	0	0	0
OTU_234	CACCACTCAAGCACTGCTTGGTATTGGGCACTCGTCCGCCGCAAGGCGGGCGTGCCTCGAAGACCTCGGCGGGGTTTCATCAACTTCGGGCGTAGTAGAGTTAAATCGAACGTCTTATAAGCTTGGTGAGATCTCATTGCCGTTAAACCTTTTTATTTTTCA	yes	Fungi	Ascomycota	Dothideomycetes	Dothideales	Dothideaceae	Kabatina		SH1240357.09FU / SH0925949.10FU	Kabatina thujae/juniperi	Excellent mathes to this SH with lectotype sanger verification. USA and Germany, K- thujae pathogenises Thuja, not on the Finnish checklist. K. juniperi pathogenises Juniperus, so probably K. juniperi in Finland.	plant_pathogen	plant_pathogen	YES	NO	0	0	0	0	0	0	0	0	0	0	0	0	0	0	0	0	0	0	0	0	0	0	0	0	0	0	0	0	0	0	1	0	0
OTU_539	TAATCATCAACCCCCTCGTTCGCTTTTGCGGATGCGGGTGGCTTGGAATTGGAGGATTCATTGTCGGCTCTCTATCGAGTCGACTCCTCTTGAAGACATTAGTCGGAACTCGGTCGCTCCGTCGCGGTACGCGGTGTGATAACTTATTCACCCATCGGTAAACCCGCTTCAACGCGTCCGGCTGGCTTCTAACCCGCGCTTCAGTCGCAACTCTTGACA	yes	Fungi	Basidiomycota	Agaricomycetes	Hymenochaetales	Schizoporaceae	Kneiffiella	abieticola	SH1135134.09FU / SH0851735.10FU	Kneiffiella abieticola	Excellent matches to this SH with fruiting body reference material from USA and Sweden.	wood-decaying	wood_saprotroph	YES	YES	0	0	0	0	0	0	0	0	0	0	0	0	0	0	0	0	0	0	0	0	0	0	0	0	0	0	0	0	0	0	0	0	0
OTU_351	AATCATCAATCCGACTTCGCTTTTTGTGAAGCTCGGACTTGGATTTGGAGGTTCTTGCTGGCTTTCCGTCGGCTCCTCTTGAATGCATTAGCTGGACTCCGTCGCGGTTCGCGGTGTGATAACTTATTCACCCTTGGACTTCGAAGTAAGACCGGCTTCTAAAACCCCTTTACTTTTGACC	yes	Fungi	Basidiomycota	Agaricomycetes	Hymenochaetales	Schizoporaceae	Kneiffiella	subalutacea	SH1238044.09FU / SH1004753.10FU	Kneiffiella subalutacea	Excellent matches to this eDNA SH with names Hyphodontia/Kneiffiella/Fungi and fruiting body specimens from O. However, Finnish fruiting body specimen material (Miettinen) goes to to another SH1238042.09FU. Taxonomy unclear, call this Kneiffiella (Hyphodontia) subalutacea 2.	wood-decaying	wood_saprotroph	NO	YES	0	0	0	0	0	0	0	0	0	0	0	0	0	0	0	0	0	1	0	0	0	0	0	0	0	0	0	0	0	0	0	0	0
OTU_457	AACTCTCAACTCCTAATGGTTTTTTCGGAAACTGTTAGTTGATGTTGGATGTGAATGTTGCTGGCTTTCGAGTCGGCTCGTTCGAAATGAATTAGCTGGATCCCTCTTTAACTTGGTTCCACTCGGCGTGATAAGTATCTTCGTCGAGGACAGTTGACTTCGGTTGGCTGGCCAGGATAGATTGGTTGAACTGCTTCTAATCCTTTTCGTCTCTTTATTGAGAAGAAAAACTTTTATG	yes	Fungi	Basidiomycota	Tremellomycetes	Cystofilobasidiales	Mrakiaceae	Krasilnikovozyma		SH0888157.09FU / SH0807755.10FU	Krasilnikovozyma cf. tahquamenonensis	Excellent matches to this SH with ex-type sequence of K. tahquamenonensis but also other Krasilnikovozyma species.	saprotroph	unspecified_saprotroph	YES	NO	0	0	0	0	0	0	0	0	0	0	0	0	0	0	0	0	0	0	0	0	0	0	0	0	0	0	0	0	0	0	0	0	0
OTU_521	AACTCTCAACTCCTAATAATTTTTTCGGAAACTGCTAGTTGATGTTGGATGTGAATGTTGCTGGCTTTCGAGTCGGCTCGTTCGAAATGAATTAGCTGGATCCCTCTTTAACTTGGTTCCACTCGGCGTGATAAGTATCTTCGTCGAGGACAGTTGACTTCGGTTGGCTGGCCAGGATAGATTGGTTGAACTGCTTCTAATCCTTCTCTTTGTTAATTCAATTAGAAACTTTTATG	yes	Fungi	Basidiomycota	Tremellomycetes	Cystofilobasidiales	Mrakiaceae	Krasilnikovozyma		SH0888158.09FU / SH0807759.10FU	Krasilnikovozyma/Cryptococcus sp.	99% matches to this small SH with yeast sequences, mostly eDNA.	saprotroph	unspecified_saprotroph	YES	NO	0	0	0	0	0	0	0	0	0	0	0	0	0	0	0	0	0	0	0	0	0	0	0	0	0	0	0	0	0	0	0	0	0
OTU_449	AATTCTCAACCTTATTAGCTTTTGCTGATAATGGCTTGGATTTGGGGGTCTTTTGCCGGCTTTTAACAAAGTCAGCTCCCCTTAAATGCATTAGCTGGTACCCTCTGGTGGAACCGTCTATTGGTGTGATAATTATCTACGCCGTGGACATCTGCCCTTAGAGTAGGTGTGCTGCTTCTAACCGTCTGTTCATTCGGACAATACATATGACA	yes	Fungi	Basidiomycota	Agaricomycetes	Agaricales	Strophariaceae	Kuehneromyces	mutabilis	SH1179267.09FU / SH0994897.10FU	Kuehneromyces mutabilis	Identical to excellent matches to this SH with Estonian fruiting body sequences.	wood-decaying	wood_saprotroph	YES	YES	0	0	0	0	0	0	0	0	0	0	0	0	0	0	0	0	0	0	0	0	0	0	0	0	0	0	0	0	0	0	0	0	0
OTU_110	AATTCTCAACCTTCCAACTTTTATTAGCTTGGTTAGGCTTGGATGTGGGGGTTGCGGGCTTCATTAACGAGGTCGGCTCTCCTTAAATGCATTAGCGGAACTTTTGTGGACCGTCTATTGGTGTGATAATTATCTACGCCGTGGATGTGAAGCAGCTTTATGAAGTTCAGCTTCTAACCGTCCATTTATTTGGACAATTTTTGACA	yes	Fungi	Basidiomycota	Agaricomycetes	Agaricales	Hydnangiaceae	Laccaria		SH1174059.09FU / SH0976157.10FU	Laccaria (laccata/pumila/ametysthina)	Identical to excellent matches to this large SH with multiple species, species delimitation by ITS2 is not great in Laccaria. Fruiting body references for L. laccata Finland (Höijer), L. pumila Finland (Höijer) and L. amethystina Eesti (Liiv) included in this SH.	ectomycorrhizal	ectomycorrhizal	YES	YES	0	0	0	0	0	0	0	0	0	1	0	0	0	0	0	0	0	0	0	0	0	0	0	0	0	0	0	0	0	0	0	0	0
OTU_228	TAACCAATCCAGCCTGGCTGGGTCTTGGGCCTCGCGGTACCCGCGGGCCTTAAAAACAGTGGCGGTGCTCTCAGGCTCTACGCGTAGTAACTTTCTCGCTATAGGGTCCTGGGTGATGCTTGCCAACAACCCCCCATTTTTTCA	yes	Fungi	Ascomycota	Leotiomycetes	Helotiales	Lachnaceae	Lachnellula	resinaria	SH0982686.09FU	Lachnellula resinaria	Identical matches to small SH with L. resinaria reference specimen from France + Estonian eDNA. Also non-SH sequence from Estonia with a specimed identified by Ilja Saar as L. resinaria.	wood-decaying	wood_saprotroph	YES	NO	0	0	0	0	0	0	0	0	0	0	0	0	0	0	0	0	0	0	0	0	0	0	0	0	1	0	0	0	0	0	0	0	0
OTU_378	AAACCTCAACCTCCTTGGTTTCTTCTGGAGACCAAAGCAGGCTTGGACTTTGGAGGCCTTTGCTGGCACCTCTCGCCAGCTCCTCTTAAATGAATTAGCAGGGTCCTCTTTGCTGATCCTCGACGTGTGATAAGATGTTTCCATGTCTTGGTTTCTGGCTCTGTCACCTTTGGGACCCGCTTCTAACCGTCTTCAACCTTGCGTTGAGACAACGTTCGAGCATGTCTCCCTTCTCGGGAAGCTCCCTCGACCCCACGAAC	yes	Fungi	Basidiomycota	Agaricomycetes	Russulales	Russulaceae	Lactarius		SH1209427.09FU/SH0961123.10FU or SH1150065.09FU	Lactarius cf. rufus	Identical matches to multiple SHs which seem to be a bit duplicate, the first *27 has lot's of fruiting body references, also from Finland.	ectomycorrhizal	ectomycorrhizal	YES	YES	0	0	0	0	0	0	0	0	0	0	0	0	0	0	1	0	0	0	0	0	0	0	1	0	0	0	0	0	0	0	0	0	0
OTU_641	ATCGCGTCGCTCCCCACCATACCTCCCCAACGGGTTGGCATGGTGTTGGGGGCGGATAATGGCCTCCCGTGCTTGTGTTTCGGTTGGCCTAAATAAGAGTTCCCTTCGGCGGACACACGACTAGTGGTGGTTGAATAGACCCTCGTCTTTTGTTGCGTGTCGTGAGCTGTAAGGGTAGCCCTCATCAAAGACCCCATTGTATCGTCTTCGGATGATGCTTCGA	no	Plantae	Tracheophyta	Magnoliopsida	Asterales	Asteraceae	Lactuca		NA	Lactuca sp.	Seems like a contaminant but can be from dry plant material	vascular plant	#N/A	NA	NA	0	0	0	0	0	0	0	0	0	0	0	0	0	0	0	0	0	0	0	0	0	0	0	0	0	0	0	0	0	0	0	0	0
OTU_278	CACCACTCAAGCCTCGCTTGGTATTGGGCGCCGCGCTTCGGCGCGCGCCTCAATGTATCCGGCTGAGTCGACCGTCTCTAAGCGTTGTGGCACTTTATGTTTCCGCTTGTGAGCTCGGGAGGTCTCGCGCCGTTAAACACCCCATCAAA	yes	Fungi	Ascomycota	Dothideomycetes	Capnodiales	Teratosphaeriaceae	Lapidomyces		NA, closest to SH1084583.09FU / SH0843008.10FU	Lapidomyces sp. 1	97% match to this SH including type of L. aloidendricola, also eDNA reads, identical to some eDNA reads from Quercus and Ulmus leaves / Lithuania.	saprotroph	unspecified_saprotroph	YES	YES	0	0	0	0	0	0	0	0	0	0	0	1	0	0	0	0	0	0	0	0	0	0	0	0	0	0	0	0	0	0	0	0	0
OTU_186	CACTCCTTAAGCGTAGCTTGGTGTTGGGCCCTCGCCGATCGCGGCGTGCCCGAAAATCAGTGGCGGTCCGGGGTGACTTCAAGCGTAGTAAATTTTCTCCCGCTTCGAACGTTCGCGTCGCGACCGGCCAAAACCCCGATTTATTTCGAAC	yes	Fungi	Ascomycota	Lecanoromycetes	Lecanorales	Lecanoraceae	Lecanora	carpinea	SH0984286.09FU / SH0984294.09FU	Lecanora carpinea s. l. (Poland, Russia etc., carp-1 s. Mark et al. 2020)	Identical to excellent matches to this SH with specimen data from Poland (Kukwa) and Russia. Single SH read from Austria.	lichen-forming	lichenized	NO	NO	0	0	0	0	0	0	0	0	0	0	0	0	0	0	1	0	0	0	1	0	0	0	0	0	0	0	0	0	0	0	0	0	0
OTU_565	CACCCCTCAAGCGTAGCTTGGTCTTGGGTCCTCGCCCCCGCTGGCGGGCCCGAAAAGCAGTGGCGGTCCGGTGTGGCTTGAAGCGTAGTAAATTTATCCCGCTTTGCGAGTCGCGTCGTGGCCGGCCAGAACCTCACTATACCAAAA	yes	Fungi	Ascomycota	Lecanoromycetes	Lecanorales	Lecanoraceae	Lecanora	expallens	SH0914302.09FU	Lecanora expallens	Identical to excellent matches to this SH with reference material from Finland (Malicek) and Poland/UK + others. Some Spain specimens as L. strobilina, this species not on Finnish checklist.	lichen-forming	lichenized	NO	YES	0	0	0	0	0	0	0	0	0	0	0	0	0	0	0	0	0	0	0	0	0	0	0	0	0	0	0	0	0	0	0	0	0
OTU_213	CACCCCTCAAGCGTAGCTTGGTGTTGGGCCCTCGCCTCCCCCGGCGTGCCCCAAAAGCATTGGCGGCCCGCGGTGGTTTCAAGCGTAGTAATTTTCTCCCGCTTTGCAGACCTCACCGTGGGCTCGCCAGCAACCCCACACTTTCAATG	yes	Fungi	Ascomycota	Lecanoromycetes	Lecanorales	Lecanoraceae			SH0943056.09FU / SH0925040.10FU	Lecanoraceae sp. (Scoliciosporum)	Large cluster, identical to small SH near Scoliciosporum. Could be a species of Scoliciosporum which is not sequenced.	lichen-forming	#N/A	YES	YES	0	0	0	0	0	0	0	0	0	0	0	0	0	0	0	0	0	0	0	0	0	0	0	0	0	0	0	0	0	0	0	0	0
OTU_535	CACCCCTCAAGCGTAGCTTGGTATTGGGCTCTCGCCGCTCCGGCGGGCCCGAAAGTCAGTGGCGGTCCCGTGTGACTTCGAGCGTAGTAAACAAATCTCCCGCTTTGGAGGCTCACGCGGCGGCCGGCCAGAACGCCCAACTTCTCAAT	yes	Fungi	Ascomycota	Lecanoromycetes	Lecanorales	Lecanoraceae	Lecidella	elaeochroma	SH0942700.09FU / SH0925205.10FU	Lecidella elaeochroma	Identical to SH with single UK L. elaeochroma specimen. L. elaeochroma seems phylogenetically messy.	lichen-forming	lichenized	NO	NO	0	0	0	0	0	0	0	0	0	0	0	0	0	0	0	0	0	0	0	0	0	0	0	0	0	0	0	0	0	0	0	0	0
OTU_083	CAACCCTCAAGCTCTGCTTGGTATTGGGTCAGCCCTCCGGGGCTTTCCTCAAATTCAGTGGCGGCTCCTCTGGGCTTCAAGCGTAGTAATTTCTCTCGCTTTGGAGTACCCTGGGGAACTTGCCAGCAACCCTCAATTTTCTAT	yes	Fungi	Ascomycota	Leotiomycetes					SH1046498.09FU / SH0931218.10FU	Leotiomyces sp. 1	Sharp cluster. Identical to good matches to this SH with eDNA reads from Estonian Populus tremula endophyte, Finnish Alder leaf stream + Lithuanian irrigation water pond.	unclassified	#N/A	YES	YES	0	0	0	0	0	1	0	0	0	0	0	0	1	1	0	0	0	0	0	0	0	0	0	0	0	0	0	0	0	0	0	0	0
OTU_138	AATTCTCAACCTTTTCAGCTTTTACAAGTTGAATTGGCTTGGATGTGGAGGTTTTTGCAGGCTTCTCAGAAGTCAGCTCCTCTTAAATACATTAGCGGAACCTTTGTGGACCAGCTTTGGTGTGATAATTATCTACGCCATGGTTGTGAAGCAGCTATTACATGGGGTTCAGCTTCTAACAGTCCATTGACTTGGACAATTTCTGACA	yes	Fungi	Basidiomycota	Agaricomycetes	Agaricales	Agaricales family incertae sedis	Lepista	nuda	SH1201805.09FU / SH0975970.10FU	Lepista nuda	Identical matches to this SH with reference fruiting body material from Finland (Haikonen, Niskanen, Liimatainen). Also a single Finnish specimen as L. glaucocana (Kytövuori).	saprotroph	litter_saprotroph	YES	YES	0	0	0	0	0	0	0	0	0	0	0	0	0	0	0	0	0	0	0	0	0	0	0	0	0	1	0	0	1	0	0	0	0
OTU_155	AATTCTCAACCTTTTCAGCTTTTGCAAGTTGGATTGGCTTGGATGTGGAGGTTATTGCGGGCTTCTCTAGAAGTCAGCTCCTCTTAAATGCATTAGCGGAACCTTTGTGGACCAGCTTTTGGTGTGATAATTATCTACGCCATGGTTGTGAAGCAGCTTTAACATGGGGTTCAGCTTCTAACAGTCCATTGACTTGGACAAATTTATGACAT	yes	Fungi	Basidiomycota	Agaricomycetes	Agaricales	Agaricales family incertae sedis	Lepista	sordida	SH1201837.09FU / SH0975992.10FU	Lepista sordida	Excellent matches to this global SH with fruiting body material from Finland (Kytövuori).	saprotroph	litter_saprotroph	YES	YES	0	0	0	0	0	0	0	0	0	0	0	0	0	0	1	1	0	0	0	0	0	0	1	0	0	0	0	0	0	0	0	1	0
OTU_127	CACCCCTCAAGCTCCGGCTTGGTATTGGGCTCTCGCCCCCCGGGCGTTCCCGAAAACCAGTAGCGGTCCGGGGTGACTTTTAAGCGTAGTAAAATTTTCTCCCGCTTTGAAAGTCTGCCCTGTGGCTTGCTAAAGACCCCCCGAAATCCAAT	yes	Fungi	Ascomycota	Lecanoromycetes	Lecanorales	Cladoniaceae	Lepraria		SH1308766.09FU	Lepraria sp. (neglecta/caesioalba)	Identical matches to this SH with specimens from USA/Canada/Norway with names names like L. neglecta or L. cf. caesioalba + eDNA work from Sweden.	lichen-forming	lichenized	YES	NO	0	0	0	0	0	0	0	0	0	0	1	0	0	0	0	0	0	0	0	0	0	0	0	0	0	0	0	0	0	0	0	0	0
OTU_335	GTACCCTCAAGCTATGCTTGGTGTTGGGTGATTGTCCGGCCTTTATAGCCAGGACTCGCCTTAAAGTAATTGGCAGCCAGTGTTTTGGTATAAAGCGCAGCACATTTTGCGATTTACTCCAATAATATTAGCAACCATAAAGCTCATCTATCAC	yes	Fungi	Ascomycota	Dothideomycetes	Pleosporales	Phaeosphaeriaceae	Leptospora	rubella	SH0895922.09FU	Leptospora rubella	Identical matches to this ok SH, known from Finland, only species in Finland in this genus, convincing.	saprotroph	litter_saprotroph	YES	YES	0	0	0	0	0	0	0	0	0	0	0	0	0	0	0	0	0	0	0	0	1	0	0	0	0	0	0	0	0	0	0	0	0
OTU_168	AATTCTCAACTCTACTGATTTGTTTCAGGCAGAGCTTGGATTTGGAGCGTGCTGGCCCTTCCCTGGGTCGGCTCCTCTTTAAATGCATCAGCGGAGTCTTCTTTGACTTCCGGTATCAGTGTGATAATCATGTTGCGCTGTTGGCCGAGGTCTTAGTCCGCTTACAATGGTCTTAGGACAACATATCAAA	yes	Fungi	Basidiomycota	Agaricomycetes	Atheliales	Atheliaceae	Leptosporomyces		SH0915878.09FU / SH0858581.10FU	Leptosporomyces cf. galzinii	98% matches to this SH with fruiting body data from e.g. Sweden (Larsson).	wood-decaying	wood_saprotroph	NO	NO	0	0	0	0	0	1	0	0	0	0	0	0	0	0	0	0	0	1	0	0	0	0	0	0	0	0	0	0	0	0	0	0	0
OTU_158	AATTCTCAACCTTTCTAGCCTTTACTGGCGGGACCAAGGCTTGGATGTGGGGGCTGCGGGCTTCTCAGAAGTCGGCTCTCCTTAAATGCATTAGCGAAACATTTGCTGACCATCTCTGGTGTGATAATTATCTGCGCCACTGAGAAGCAGCTGATTTGGCTTCTAACCGTCCTTCACCGGACAGCTCTTGACA	yes	Fungi	Basidiomycota	Agaricomycetes	Agaricales	Agaricales family incertae sedis	Leucocybe	connata	SH1149386.09FU / SH0985265.10FU	Leucocybe connata	Identical matches to this SH with Finnish reference material (Niskanen, Liimatainen as Lyophyllum connatum)	saprotroph	litter_saprotroph	YES	YES	0	0	0	0	0	1	0	0	0	0	0	0	0	1	0	0	0	0	0	0	0	0	0	0	0	0	0	0	0	0	0	0	0
OTU_502	ACTCTTCAACCCACCAGTTTCTTGTAGACTGATTGGTGTTTGGATTTTGAGCGTTGCTGGTCTTCGGATCTAGCTCGTTCGTAATATATTAGCATCTCTAATTCGAACTCGGATTGACTCAGTGTAATAGACTATTCGCTGAGGACACGCTCTTGTAGTGTGGCCGAATGAGATCTCAGTAGAAGCTTCCAACTACTTTAGTCAACTTTAG	yes	Fungi	Basidiomycota	Microbotryomycetes	Microbotryales	Leucosporidiaceae	Leucosporidium		SH1294753.09FU / SH1022674.10FU	Leucosporidium sp (creatinivorum/drummii/escuderoi/scottii/yakuticum)	Identical matches to this large SH including multiple ex-type sequences from Leucosporidium species.	saprotroph	soil_saprotroph	YES	YES	0	0	0	0	0	0	0	0	0	0	0	0	0	0	0	0	0	0	0	0	0	0	0	0	0	0	0	0	0	0	0	0	0
OTU_356	AATTCTCAACCTCTTAGGGGCTTGCCCCTGAGAGGATTGGACTTGGAGCAGTGCTGGCCCCTTAGTGGTTGGCTCCTCTTAAACTCATTAGCGGTCTCCCTCGTTAGATCTGACTGTTGACGTGATAATTATCTGCGTCGTGGTTGGTGAAGGCCGAGTCTCCAAGGACTTGGGTTTAGAGGTTGAGGCTGCTTATCAACCGTCCTTCACAGGACAGAGGTTTACCTCTCTTTTGACA	yes	Fungi	Basidiomycota	Agaricomycetes	Agaricales	Hygrophoraceae	Lichenomphalia	umbellifera	SH1029789.09FU / SH0910337.10FU	Lichenomphalia umbellifera	99% matches to this SH with Finnish reference material (Miettinen). SH name is L. ericetorum but in Finnish list this is L. umbellifera.	lichen-forming	lichenized	YES	YES	0	0	0	0	0	0	0	0	0	0	0	0	0	0	0	0	1	0	0	0	0	0	0	0	0	0	0	0	0	0	0	0	0
OTU_648	TAAGACTTGCCTAGGAAATTTGTTTCCAATTGGCCGCACCGGAAGACTCGTTTTCCGCCGGCTCAAGTAAGTAGAAACGGAATCCTCACCGGTCGAAAGAAGCGTCGCCGATGTGCACGCCCGTCGGCTGGAGAAGACGAGTGCTTTCTCCGCCTTGACGGGCCTTCGGTTCGATGCTGGCACGACCGCCTTTCCGTCCTTCCTCCGTTTTCGGATGGGAGAAAAAATATTTAT	no	Animalia	Arthropoda	Arachnida	Aranae	Linyphiidae	Linyphia		NA	Linyphia triangularis	spider	spider	#N/A	NA	NA	0	0	0	0	0	0	0	0	0	0	0	0	0	0	0	0	0	0	0	0	0	0	0	0	0	0	0	0	0	0	0	0	0
OTU_590	CTACCACTCAAGCTTAGCTTGGTATTGGGCATCGTTATGAAAATTTAACGTGCTTTAAATGTAGACGGCAATAATTCCCCAGCTTAGAGCGTAGCAGTAAAACATTTTCGCTTTAAAAGCTGCTGGGTCTTGTTTACCGCATAGATTTTTCTACA	yes	Fungi	Ascomycota	Dothideomycetes	Mytilinidiales	Mytilinidiaceae	Lophium	mytilinum	SH0966463.09FU / SH0924977.10FU	Lophium mytilinum	Identical to this SH with Swedish living material as reference.	saprotroph	litter_saprotroph	YES	NO	0	0	0	0	0	0	0	0	0	0	0	0	0	0	0	0	0	0	0	0	0	0	0	0	0	0	0	0	0	0	0	0	0
OTU_287	CAACCCTCAAGCTCTGCTTGGTGTTGAGCCCGCCCCGCTTACCCGGGGCTCGCTTCAAAATCAGTGGCGGCCGCCGTCCGACCTTCAGCGCAGTAATGCTCGTCGCTGTTAGGGAAGGGTGGCAAGCGCCGTCATACAACCCCCACACAA	yes	Fungi	Ascomycota	Leotiomycetes	Rhytismatales	Rhytismataceae	Lophodermium	conigerum	SH0997428.09FU / SH0904233.10FU	Lophodermium conigerum	Identical matches to this SH which includes verified specimens from e.g. Germany (Stenström & Ihrmark 2005)	plant_pathogen	plant_pathogen	YES	NO	0	0	0	0	0	0	0	0	0	0	1	0	0	0	0	0	0	0	0	0	0	0	0	0	0	0	0	0	0	0	0	0	0
OTU_060	CAACCCTCAAGCTCTGCTTGGTGTTGGGCTCGCCCTGTAGGGCCTGCCTCAAAGTCAGTGGCGGCACCGTCTGACCCTAAGCGTAGTAATACTCGCCGCTTGTGGACTCAGCGCGTGGCCTGCCAGCCAACCCCCACCATCAA	yes	Fungi	Ascomycota	Leotiomycetes	Rhytismatales	Rhytismataceae	Lophodermium	piceae	SH0994849.09FU	Lophodermium piceae	Identical mathces to this SH, with reference material from Finland (Mueller et al. 2007).	plant_pathogen	plant_pathogen	YES	YES	0	0	0	1	0	0	0	0	0	0	0	0	0	0	0	0	0	0	0	0	0	1	0	0	1	0	0	0	0	0	0	0	0
OTU_065	CAACCCTCAAGCTCCGCTTGGTGTTGGGCTCGCCCTCTAGGGCTTGCCTCAAAATCAGTGGCGGCCACAGCCCGACCTCTAGCGCAGTACTACTCGTCGCTGGAAGGAGAGGCCTAGGCGCTATGACAACCCCCTTTTTTACAA	yes	Fungi	Ascomycota	Leotiomycetes	Rhytismatales	Rhytismataceae	Lophodermium	pinastri	SH0997393.09FU / SH0904221.10FU	Lophodermium pinastri	Identical mathces to this SH, with reference material from Finland (Mueller et al. 2007).	plant_pathogen	plant_pathogen	YES	YES	0	0	0	0	0	0	0	0	0	0	0	0	0	1	1	1	0	0	0	1	0	0	1	0	0	0	0	0	0	0	1	1	0
OTU_374	CAACCCTCAAGCTCTGCTTGGTATTGGGCTCGCCCTGTAGGGCCTGCCTCAAAATCAGTGGCGGCCACCGTCCGACCTTCAGCGCAGTAATGCTCGTCGCTGTAAGGGAGGGCCGAAGCCGTCATGACAACCCCCACTTTACAA	yes	Fungi	Ascomycota	Leotiomycetes	Rhytismatales	Rhytismataceae	Lophodermium		SH0997395.09FU / SH0904202.10FU	Lophodermium sp. 1	Identical matches to this SH with names mostly L. pinastri, conigerum, also other smaller names from Asia. Most likely a unsequences Lophodermium species near L. pinastri and/or L. conigerum, most samples from Pinus spp. Needles.	plant_pathogen	plant_pathogen	NO	YES	0	0	0	0	0	0	0	0	0	0	0	0	0	0	1	0	0	0	0	0	0	0	0	0	0	0	0	0	0	0	0	0	0
OTU_399	CAACCCTCAAGCTCCGGCTTGGTGTTGGGCTCGCCCTGTAGGGCTTGCCTCAAAATCAGTGGCGGCCACAGCCCGACCTTCAGCGCAGTAATGCTCGTCGCTGTAAGGGGAGGCTTCTGGCGCCATCACAACCCCCACCACACAA	yes	Fungi	Ascomycota	Leotiomycetes	Rhytismatales	Rhytismataceae	Lophodermium		SH0997411.09FU	Lophodermium sp. 2	Identical to this small eDNA-only SH labelled Lophodermium.	plant_pathogen	plant_pathogen	YES	YES	0	0	0	0	0	0	0	0	0	0	0	0	0	0	0	0	0	0	0	0	0	0	1	0	0	0	0	0	0	0	0	0	0
OTU_308	AACCATCAAACCTAACCGGTCTTTGTTGGCCGGCGCGGTTTGGACTTGGGGGTCTCTTGCTGCCGTTCGCGGTGGCTCCCCTTAAATTCATCGGTCGGGCTTTCGTGCGGCTCTGTCCCTTGGCGTTGTATTACCCTCGTCGCTGGATGGCTCGCGATACAGTGCCCGACTTCGACCTGCCTATGGAGTGGCGGTCTTCAACGCGATTTTTGTG	yes	Fungi	Basidiomycota	Agaricomycetes	Trechisporales	Hydnodontaceae	Luellia	cystidiata	SH0878918.09FU / SH0848206.10FU	Luellia cystidiata	Excellent matches to this SH with convincing references, other Luellia species go to other SH. Not known from Finland previously.	wood-decaying	wood_saprotroph	YES	NO	0	0	0	0	0	1	0	0	0	0	0	0	0	0	0	0	0	0	0	0	0	0	0	0	0	0	0	0	0	0	0	0	0
OTU_088	AATCATCAAGCCCGTTCGGTTTCACCGCCGAGCGGGATTGGACTTGGGGGCTTGCCGCTTCGCCGCGGCTCCCCTTAAATGCATCGGTTTCGGGTCTCTGTGGGAGTAACCCCTTGGGCGTTGTATAACCCTCGCCGTCTGGGAACTCCTCGCGACGTCCGCGTCGTCGAAGGGCCTTGAAGGAACCTCGACCTGCTGTAGAGCGGCGGTCAACGTTAATTTGAA	yes	Fungi	Basidiomycota	Agaricomycetes	Trechisporales	Hydnodontaceae	Luellia	recondita	SH1261408.09FU / SH0993072.10FU	Luellia recondita	Identical to good matches to this large SH with global coverage and Estonia + Norway fruiting bodies.	wood-decaying	wood_saprotroph	YES	YES	0	0	0	0	0	0	0	0	0	0	0	0	0	0	0	0	0	0	0	0	0	0	0	0	0	1	0	0	0	0	0	0	0
OTU_307	AATTCTCAACCTTTCCAGCTTTTACTAGCTTGGTCAGGCTTGGATGTGGGGGTTGCGGGCTTCTCAGAAGTCGGCTCTCCTTAAATGCATTAGTGAAACCTTTGTTGACCATCTCTGGTGTGATAATTATCTATGCCGTTGTAAGGTCTTCAGTTATGAGGTTCTGCTTCTAACTGTCCTCTCGGGGACAACTCTTGACA	yes	Fungi	Basidiomycota	Agaricomycetes	Agaricales	Lyophyllaceae	Lyophyllum	semitale	SH1086572.09FU / SH0985194.10FU	Lyophyllum semitale	Identical matches to this SH with Finnish sporocarp evidence. Other Lyophyllum species checked and this seems to be convinginly L. semitale.	ectomycorrhizal	ectomycorrhizal	YES	NO	0	0	0	0	0	1	0	0	0	0	0	0	0	0	0	0	0	0	0	0	0	0	0	0	0	0	0	0	0	0	0	0	0
OTU_108	ATCTCTCAACCTTACCAGTTTCATTACTGTTCTTAAGGCTTGGATGTGAGGGTTTATGCGGGCTCCTTAGTTGAGTCGGCTCCCTTTAAATGTATTAGCGGAACCTCTGCGAACCATCATTGGTGTGATAATATATCTACGCTATTGATCGTAAGCCTTCTTTATTGAAGTTTGGATCAGCTTCTAATCGTCTTCGGACAACGTCTACGTTGGTTTGTAACGAATCACTTAGATATTTTGACA	yes	Fungi	Basidiomycota	Agaricomycetes	Agaricales	Typhulaceae	Macrotyphula	fistulosa	SH1173094.09FU / SH0747609.10FU	Macrotyphula fistulosa	Large clade, identical matches to fruiting bodies from Norway and Kew, notsampled to tree by Olariaga et al. 2020 but convincing identification.	saprotroph	litter_saprotroph	YES	YES	0	0	0	0	0	0	0	0	0	0	0	0	0	0	0	0	0	0	0	0	0	1	0	0	0	0	0	0	0	0	0	0	0
OTU_367	AATCTCCCACCCCTAGCGGTTGCCGCAAGGCGCCGCCGGGCGGCGGGGTTGGTTGGGTGCCGCTGCCTGGGCTTTGGCCCAGGCTCGCCCGAAATGCATGAGCGCTTAGCACTCGCACCGTCTCGAGGGAAGGCGGCGGAGCTGGCATCTGCGCATGGCATGATACGTCATTTGCTGTGTGGCAGCCCAGCGACCCGAGAGTGTGTGTGCGCTACTACACGCCCTTTCAT	yes	Fungi	Basidiomycota	Malasseziomycetes	Malasseziales	Malasseziaceae	Malassezia		SH1013102.09FU / SH0947116.10FU	Malassezia sp. 1	Identical matches to this SH with global eDNA reads from e.g. plant leaves, soil, orchid roots. Yeasts, sometimes pathogenic.	saprotroph	soil_saprotroph	YES	NO	0	0	0	0	0	0	0	0	0	0	0	0	0	0	0	1	0	0	0	0	0	0	0	0	0	0	0	0	0	0	0	0	0
OTU_116	AACCCTCTCATTCCAATTCCTTATTTGATTAAGGAAATGTGTAATGGATGTTGAGCGTTGCCGTCATTGGCTCGCTTTAAATTTATAAGTACCTTTATTGAATAAATAAATGGAGAAATACTTGGTGTAATATTTATTATTCATTGAGGAATGTAGTTTTGTTACTACAGCCATTTGAGTTTTCAATAGATAGCTTCCTAACCCCAGTTTATCAAACT	yes	Fungi	Basidiomycota	Pucciniomycetes	Pucciniales	Pucciniastraceae	Melampsoridium	betulinum	SH1193213.09FU	Melampsoridium betulinum	Sharp clade, identical matches to this SH with M. betulinum samples.	plant_pathogen	plant_pathogen	YES	YES	0	0	0	0	0	0	0	0	0	0	0	0	0	0	0	0	0	0	0	0	0	0	0	0	0	0	0	0	0	0	0	0	0
OTU_317	AAACCTTCAAGCTATGCTTGGTGTTGGGTGTTTGTTCCGCCTCAGCGCGTGGACTCGCCTCAAATTCATTGGCAGCCGGTATGTTGGCTTCGTGCGCAGCACATTGCAAGCGGATTCAACAGGCCCTCTTCCACAAGACCTTTTTTA	yes	Fungi	Ascomycota	Dothideomycetes	Pleosporales	Melanommataceae			SH0985812.09FU	Melanommataceae	98% matches to this SH. Some eDNA soil reads but also from leaves, a plant pathogenic group. Alpinaria has a single species described A. rhododendri which is alpine, A single USA specimen from Populus seed named Herpotrichia juniperi changes the SH name. The latter maybe unreliable but SH is ok, keep family-level identification.	unclassified	#N/A	YES	NO	0	0	0	0	1	0	0	0	0	0	0	0	0	0	0	0	0	0	0	0	0	0	0	0	0	0	0	0	0	0	0	0	0
OTU_170	AATTCTCAACTCTTCAATGGTTTTCATAATTGTTGACTGAGCTTGGATGTGAGGGTTTTGCCGGCTTCTTAGTTGAGTCTGGCTCCCTTGAAATGCATTAGCGCAGCTTTGCCAGTCCGCTTCAGGTGTGATAATCTATCTACTCCTTTAGTGACAAGCATAAATAGCTTTGTGCTTCCAACCGTCTCCTTGTGAGACAGCATTTTTTTAA	yes	Fungi	Basidiomycota	Agaricomycetes	Agaricales	Pterulaceae	Merulicium	fusisporum	SH1287829.09FU / SH0824146.10FU	Merulicium fusisporum	Identical matches to this SH with reference fruiting bodies from Norway and UK. Monotypic genus.	wood-decaying	wood_saprotroph	YES	YES	0	0	0	0	0	1	0	0	0	0	0	0	0	0	0	0	0	0	0	0	0	0	0	0	0	0	0	0	0	0	0	0	0
OTU_008	CTCTCTCAAACCCCCGGGTTTGGTATTGAGTGATACTCTTAGTCGGACTAGGCGTTTGCTTGAAAAGTATTGGCATGGGTAGTACTAGATAGTGCTGTCGACCTCTCAATGTATTAGGTTTATCCAACTCGTTGAATGGTGTGGCGGGATATTTCTGGTATTGTTGGCCCGGCCTTACAACAACCAAACAA	yes	Fungi	Ascomycota	Saccharomycetes	Saccharomycetales	Debaryomycetaceae	Meyerozyma		SH1029393.09FU / SH0887053.10FU	Meyerozyma sp	Identical to this SH with type sequences of multiple Meyerozyma species, environmental yeasts.	saprotroph	epiphyte	YES	NO	1	0	0	1	0	1	1	1	0	0	1	1	0	1	0	0	0	1	0	1	0	0	0	0	0	1	0	0	0	0	0	0	0
OTU_491	AATCCATCAAGCTCTGCTTGGCATTGGGCCTCGCCGTAAAGGCGTGCCTTAAAACCAGTGGCGGTGTCACCCAGCTTCAAGCGTAGTAATTCGTCTCGCTATGGACACTGGGGGAACGCTTGCCAGTAACCCATAATCTTTCTT	yes	Fungi	Ascomycota	Leotiomycetes	Micraspidales	Micraspidaceae	Micraspis	strobilina	SH0982895.09FU / SH0738717.10FU	Micraspis strobilina	Identical to excellent matches to this small SH with fruiting body sequences from Russia and Luxembourg, eDNA read from Finland, not on Finnish species list. Inhabits conifer cones apparently.	saprotroph	litter_saprotroph	YES	NO	0	0	0	0	0	0	0	0	0	0	0	0	0	0	0	0	0	0	0	0	0	0	0	0	0	0	0	0	0	0	0	0	0
OTU_098	ATCCCTCAAATCCCAATGTTTTGTAAAAAGCATCGCTTGGATTTGGTTGTGGGCCCTTGCAGTCTTTCACGAATCTGCTGGCCTTAAAGATATTAGCTGGACCTCTCTAATCTCTTAGCAGAGTACTTCCATTTGATGTAATAAAGTTGCATTGGTGGAAGCTCTACTAAGTACATAGAGCAAGTTTGCTTCTAACCCGGCGCGAGTGGCAACACTCAACCCAATATTTCATAA	yes	Fungi	Basidiomycota	Exobasidiomycetes	Microstromatales				NA	Microstromatales 1	No other clusters with name Microstromatales or Microstroma, monotypic order with c. 16 species accepted, Pseudomicrostroma + few other genera orphaned incertae sedis here. In UNITE massBLASTER eDNA 4 seqs with 99% similarity, no assigned SH.	unclassified	#N/A	YES	YES	0	0	0	0	0	0	0	0	0	0	0	0	0	1	0	0	0	0	0	0	1	0	1	0	0	0	0	0	0	0	0	0	0
OTU_575	ACACCCCACATTCATAATTTTGTTGTGAATGGAAATGAGAGTTTCGGCTTTATTGCTGAATTCTTTAAAATTATTAGGCCTGAACTATTGTTCTTTCTGCCTGAACATTTTTTTAATATAAAGGAATGCTCTAGTAAAAAGACTATCTCTGGGGCCTCCCAAATAAATCATTCTTAA	yes	Fungi	Mucoromycota	Mucoromycetes	Mucorales	Mucoraceae	Mucor		SH1270676.09FU	Mucor aff. hiemalis 1	Identical to this SH near M. hiemalis	saprotroph	soil_saprotroph	YES	YES	0	0	0	0	0	0	0	0	0	0	0	0	0	0	0	0	0	0	0	0	0	0	0	0	0	0	0	0	0	0	0	0	0
OTU_408	ACACCCCACATCCAAAAATTCTTTTTTGAATTTTTGCTGATGGAACTGAGAGTACTTTTTACGGTTGACATTTATTTGTTCGCCGTTCTCTTTAAAAATATTAGGCCTGAAATTTTAGTTTTTTAAATTTGCCTGAACTTTTTTTTTAATATAAAGGAAAAGCTCTAGGTTCAAATGTTTTAAAAAAAAGCTTTATTATTTAGGGGCCTCCCATAAATAAAACCTTTCTTAA	yes	Fungi	Mucoromycota	Mucoromycetes	Mucorales	Mucoraceae	Mucor		NA, closest to SH1133115.09FU / SH0988790.10FU	Mucor aff. saturninus	95% matches to these SHs with ex-neotype, call this aff. saturninus.	saprotroph	soil_saprotroph	YES	NO	0	0	0	0	0	0	0	0	0	0	0	0	0	0	0	0	0	0	0	0	0	0	0	0	0	0	0	0	0	0	0	0	0
OTU_014	CAAACCCTCTATCCAACTTTTGTTGAATAGGATGACTGAGAGTCTCTTGATCGTCAGATCTCGAACCTCTTGAAATGTACAAAGGCCTGATCTTGTTTGATGCCTGAACTTTTTTTTAATATAAAGAGAAGCTCTTGCGGTAAACTGTGCTGGGGCCTCCCAAATAACACTTTTTTAA	yes	Fungi	Mucoromycota	Mucoromycetes	Mucorales	Mucoraceae	Mucor		SH1055118.09FU / SH0747765.10FU	Mucor cf. circinelloides 1	Identical matches to this Mucor SH. Large and combined in UNITE 10.	saprotroph	soil_saprotroph	YES	NO	0	0	0	1	0	1	1	0	0	0	0	0	0	1	0	0	0	1	0	0	1	0	0	1	0	0	0	0	1	0	0	0	0
OTU_017	CAAACCCTCTATCCAACATTTTGTTGAATAGGAATACTGAGAGTCTCTTGATCTATTCTGATCTCGAACCTCTTGAAATGTACAAAGGCCTGATCTTGTTTGAATGCCTGAACTTTTTTTTAATATAAAGAGAAGCTCTTGCGGTAAACTGTGCTGGGGCCTCCCAAATAATACTTTTTTTAA	yes	Fungi	Mucoromycota	Mucoromycetes	Mucorales	Mucoraceae	Mucor		SH1055162.09FU / SH0747765.10FU	Mucor cf. circinelloides 2	Identical to this SH with neotype culture sequences from M. circinelloides. Large SH combined in UNITE 10. Clustering not ideal.	saprotroph	soil_saprotroph	YES	NO	0	1	0	0	0	1	0	0	1	1	0	1	0	0	1	1	1	1	0	1	0	1	1	0	0	1	0	1	0	0	1	1	0
OTU_531	CAAACCCTCTATCCAACTTTTGTTGAATAGGATGACTGAGAGTCTCTTGATCTATTTTGATCTTGAACCTCTTGAAATGTACAAAGGCCTGATCTTGTTTGAATGCCTGAACTTTTTTTTAATATAAAGAGAAGCTCTTGCGATAAAACTGTGCTGGGGCCTCCCAAATAACACATCTTTAA	yes	Fungi	Mucoromycota	Mucoromycetes	Mucorales	Mucoraceae	Mucor		SH1055118.09FU / SH0747765.10FU	Mucor cf. circinelloides 3	Identical to this large SH.	saprotroph	soil_saprotroph	YES	YES	0	0	0	0	0	0	0	0	0	0	0	0	0	0	0	0	0	0	0	0	0	0	0	0	0	0	0	0	0	0	0	0	0
OTU_459	ACACCCCACATTCATAATTTTGTTGTGAATGGAACTGAGAATTTCGACTTGTTTGAATTCTTTAAACTTATTAGGCCTGAACTATTGTTCTTTCTGCCTGAACATTTTTTTAATATAAAGGAATGCTCTAGTATTAAGACTATCTCTGGGGCCTCCCAAATAAAACTTTCTTAA	yes	Fungi	Mucoromycota	Mucoromycetes	Mucorales	Mucoraceae	Mucor		SH1270678.09FU / SH1020246.10FU	Mucor cf. hiemalis	Identical to large SH with ex-neotype sequence. Core M. cf. hiemalis.	saprotroph	soil_saprotroph	YES	YES	0	0	0	0	0	0	0	0	0	0	0	0	0	0	0	0	0	0	0	0	0	0	0	0	0	0	0	0	0	0	0	0	0
OTU_031	ACAACCCACATCCACAATTTTGTTGTGAATGGAAGTGAGAATTTCGGACTTGTGCTGAATTCTTTAAAATTATTAGGCCTGAACTATTGTTCTTTTTAGCCTGAACATTTTTTTTAATATAAAGGAATGCTCTAGTTATTAAGACTATCTTGGGGGCCTCCCAAATAAATCATTTTTTTTAA	yes	Fungi	Mucoromycota	Mucoromycetes	Mucorales	Mucoraceae	Mucor		SH1055131.09FU / SH1020248.10FU	Mucor cf. irregularis 1	98% matches to this SH with culture sequences of M. irregularis. Clustering not ideal.	saprotroph	soil_saprotroph	NO	NO	0	0	0	0	0	1	0	0	0	0	0	0	0	0	0	0	0	0	0	0	0	0	0	0	0	0	0	1	0	0	0	0	0
OTU_440	ACACCCCACATTCAAAACTTGTTTTGAATGGACTTGAGAATTTCCACTTCGGCGGATTTCTTTAAAATTATTAGGCCTGAACTTTGGTTTTTTTGCCTGAACATTTTTTTAATATAAAGGAATGCTCTAGTAGATGACTTCTTTGGGGGCCTCCCAAATAAAACTTTCTTAA	yes	Fungi	Mucoromycota	Mucoromycetes	Mucorales	Mucoraceae	Mucor		closest to SH1270680.09FU / SH1020218.10FU	Mucor cf. luteus	Identical to singe eDNA soil read, 98% to Polish Mucor luteus read from cave isolate. No other good close matches.	saprotroph	soil_saprotroph	NO	NO	0	0	0	0	0	0	0	0	0	0	0	0	0	0	0	0	0	0	0	0	0	0	0	0	0	0	0	0	0	0	0	0	0
OTU_033	ACACCCCACATTCAAAACTTGTGTTTGAATGGAATTGAGGGCAAACGGCTTTACTGCTGTTCCCTTTAAAACTATTAGGCCTGAATTTGTCTGTTCTGCCTGAACTTTTTTTTAATATAAAGGAAAGCTCTTGCTAATAAGACTCTCTTGGGGCCTCTCAAATAAATCTTTCTTAA	yes	Fungi	Mucoromycota	Mucoromycetes	Mucorales	Mucoraceae	Mucor		SH0977789.09FU / SH0953135.10FU	Mucor cf. moelleri	Identical matches to this SH with ex-type material	saprotroph	soil_saprotroph	YES	NO	0	0	0	0	0	0	0	0	0	0	0	0	0	0	1	0	0	1	0	0	0	0	1	0	0	0	0	0	0	0	1	0	0
OTU_046	ACACCCCACATTCACAACTTGTTTGTTGAATGGAATTGAGAGTTTCGGCGTTAAGCTGATCTCTTTAAAAATATTAGGCCTGAACTTTTGTTCTTTCTGCCTGAACATTTTTTTAATATAAAGGAATGCTCTAGTAAAAAGACTTCTTCTGGGGCCTCCCAAATAAAACTTTCTTAA	yes	Fungi	Mucoromycota	Mucoromycetes	Mucorales	Mucoraceae	Mucor		SH1270697.09FU / SH1020231.10FU	Mucor cf. nidicola	Identical to given SH, includes type sequence of M. nidicola.	saprotroph	soil_saprotroph	NO	NO	0	1	0	0	0	0	0	0	0	0	0	0	1	0	0	0	0	1	0	0	0	0	0	0	0	0	0	0	0	0	0	0	0
OTU_028	CAAACCCTCTATCCAACTTTTGTTGAATAGGATGACTGAGAGTCTCCTGATCGTCAGATCTCGAACCTCTTGAAATGTACAAAGGCCTGATCTTGTTTAAATGCCTGAACTTTTTTTTAATATAAAGAGAAGCTCTTGCGGTAAACTGTGCTGGGGCCTCCCAAATAATACTTTTAA	yes	Fungi	Mucoromycota	Mucoromycetes	Mucorales	Mucoraceae	Mucor		SH1055123.09FU / SH0747765.10FU	Mucor cf. racemosus	Identical matches to this small Mucor SH. In UNITE10 lumped to large M. circinelloides SH.	saprotroph	soil_saprotroph	NO	NO	0	0	0	0	0	0	0	0	0	0	0	0	0	0	0	0	1	0	0	0	1	0	0	1	0	0	0	0	0	1	0	0	0
OTU_451	ACACCCCACATCCAAAAATTTATTTTTTTTAGATAGATTTTTGCTGATGGAATTGAGAGTACTTTACGGTTGACATTTATTTGTTCGCCGTTCTCTTTAAAAATATTAGGCCTGAAATTTTAGTTTTTTAAATTTGCCTGAACTTTTTTTTTAATATAAAGGAAAAGCTCTAGGTTCAAATGTTTTAAAAAAAAGCTTATTATTTAGGGGCCTCCCATAAATAAAACCTTTCTTAA	yes	Fungi	Mucoromycota	Mucoromycetes	Mucorales	Mucoraceae	Mucor		SH1133115.09FU / SH0988790.10FU	Mucor cf. saturninus	Excellent matches to this SH with ex-neotype sequences from M. saturninus.	saprotroph	soil_saprotroph	YES	YES	0	0	0	0	0	0	0	0	0	0	0	0	0	0	0	0	0	0	0	0	0	0	0	0	0	0	0	0	0	0	0	0	0
OTU_541	ACTACCCCACATCTATAATTTTTTTTGTTGTAGATGGCCATTGAGAGTTTTTACCGGTGGATCTTTTTCCATGGGTTCTCTTTAATATCACTTGGCAGAAGGAATTGACTGTATGTTCGTGGATGCCCATTAAACCTTTTAATTAAAAGATTTTTTTGGGCACTTAAAGTCTACGGGCAACTACACAGTTGAAACTAGAGGCCTCCAAAATAAAATTTTAAA	yes	Fungi	Mucoromycota	Mucoromycetes	Mucorales	Mucoraceae	Mucor	mucedo	SH1019581.09FU	Mucor mucedo	Main sequences give similar results in BLAST. Identical to excellent matches to this SH, convincing.	saprotroph	soil_saprotroph	YES	YES	0	0	0	0	0	0	0	0	0	0	0	0	0	0	0	0	0	0	0	0	0	0	0	0	0	0	0	0	0	0	0	0	0
OTU_038	ACACCCCACATTCACAACTTGTTTGTTTTGAATGGAATTGAGAGTTATTTCGGCCAAAAGCTGATCTCTTTAAAAACATTAGGCCTGAACTTTTGTTCTTTTCTGCCTGAACATTTTTTTAATATAAAGGAATGCTCTAGTAAAAAGACTTCTTTCTGGGGCCTCCCAAATAAATCATTTTTAA	yes	Fungi	Mucoromycota	Mucoromycetes	Mucorales	Mucoraceae	Mucor		NA, closest to SH1270669.09FU	Mucor sp. 1	Singleton and close to multiple different SHs 97-95%. Could be an artefactual satellite cluster in Mucor.	saprotroph	soil_saprotroph	YES	NO	0	0	0	0	0	0	1	0	0	0	0	0	0	0	0	0	1	0	0	0	0	0	0	0	0	0	0	0	0	0	0	0	0
OTU_560	ACACCCCACATCAATAACTTGTTTGTTGAATGGAACTGAGAGTCTATCGGTCTATTTTTTAGACTGAACTCTTTAAAACTATTAGGCCTGAACTATTGTTCTTTTTCGCCTGAACATTTTTTTAATATAAAGGAATGCTCTAGTAATTAAGACTATCTTCTGGGGCCTCCCAAATAAAACTCTTTTAA	yes	Fungi	Mucoromycota	Mucoromycetes	Mucorales	Mucoraceae			SH1270690.09FU	Mucoraceae	Identical to excellent matches to given small SH with names like Mucor irregularis and Rhizomucor variabilis.	unclassified	#N/A	YES	NO	0	0	0	0	0	0	0	0	0	0	0	0	0	0	0	0	0	0	0	0	0	0	0	0	0	0	0	0	0	0	0	0	0
OTU_324	AATTATCAACCTTGCTCGCTTTTACCGGCTTGAGTTAGGCTTGGACTTGAGGGCTTGCTGGCTTCCTTCAGTGGATGGTCTGCTCCCTTTAAATGCATTAGTGGGATCTCTTGTGGACCGTCACTTGGTGTGATAATTATCTATGCCATTTGACCTTGAAGCAAACCTTATGGGAACCCGCTCATAACCGTCTTCGGACAACTTTTGACA	yes	Fungi	Basidiomycota	Agaricomycetes	Agaricales	Mycenaceae	Mycena	abramsii	SH1126291.09FU	Mycena abramsii	Excellent matches to seqs and SHSH1126291.09FU Mycena abramsii, with specimen-verified sequences, phylogenetically convincing.	saprotroph	litter_saprotroph	YES	NO	0	0	1	0	0	0	0	0	0	0	0	0	0	0	0	0	0	0	0	0	0	0	0	0	0	0	0	0	0	0	0	0	0
OTU_244	AATTATCAACCTTGTTCGCTTTTACTAGCTTGAGCGAGGCTTGGATGTGAGGGCTTGCTGGCTTCCTTCAGTGGATGGTCTGCTCCCTTTAAATGCATTAGCGGGATCTCTTGTGGACCGTCACTTGGTGTGATAATTATCTATCCCAGTTGACTTTGAAGCAAAACTTTATGGGAACCCGCTCATAACCGTCTCGCAAGAGACAATGTTTATTG	yes	Fungi	Basidiomycota	Agaricomycetes	Agaricales	Mycenaceae	Mycena	capillaripes	SH1125698.09FU	Mycena capillaripes	Good matches to UDB07673898|NOBAS2654-16 from Norway and the given SH. Large SH with a bit messy set and also names like M. leptocephala, no Finnish material.	saprotroph	litter_saprotroph	NO	YES	0	0	0	0	0	0	0	0	0	0	0	0	0	0	0	0	0	0	0	0	0	0	0	0	0	0	0	0	0	0	1	0	0
OTU_479	AATTATCAACCTTGCTCGTTTTTCGAGTAAGGCTTGGATGTGAGGGCTTGCTGGCTTCCTTCAGTGGATGGTCTGCTCCCTTCAAATGCATTAGTGGGATCTCTTGTGGACCGTCACTTGGCGTGATAATTATCTATGCCTCGTCGACTTTGAAGCAAATTTATGGGAACCTGCTTATAACCGTCTCGCAAGGGACAATATCTCTGACA	yes	Fungi	Basidiomycota	Agaricomycetes	Agaricales	Mycenaceae	Mycena		SH1125771.09FU / SH0814688.10FU	Mycena cf. alexandri	98-99% matches to given SH with Finnish reference specimens of M. alexandri (von Bonsdorff), syn. to M. aphanes. As no perfect match this could also be a species aff. M. alexandri.	saprotroph	litter_saprotroph	YES	NO	0	0	0	0	0	0	0	0	0	0	0	0	0	0	0	0	0	0	0	0	0	0	0	0	0	0	0	0	0	0	0	0	0
OTU_085	AATTCTCAACCTCGTTCGCTTTTACTAGCTTGAGCGAGGCTTGGACGTGAGGGCTTTGCTGGCTTCCTTCAGTGGATGGTCTGCTCCCTTTAAAAGCATTAGTGGGATCTCTTGTGGACCGTCACTTGGTGTGATAATTATCTATGCCAGTTGACTTTGAAGCAAACTTATGGGAACCTGCTTATAACCGTCTCGCAAGGGACAACAATCTTAATTGACA	yes	Fungi	Basidiomycota	Agaricomycetes	Agaricales	Mycenaceae	Mycena		SH1126016.09FU	Mycena cf. vitilis	Identical matches to this SH to e.g. UDB07673425 / O-F-22444 from Oslo (von Bonsdorf), SH includes also other names e.g. M. alcalina, polygramma, pseudocorticola. Ok in local phylogeny.	saprotroph	litter_saprotroph	YES	YES	0	0	0	0	0	1	0	0	0	0	0	0	1	1	0	0	0	0	0	0	0	0	0	0	0	0	0	0	0	0	0	0	0
OTU_333	AATTATCAACCTTGCTCGCTTTTACCGGCTTGAGTTAGGCTTGGATGTGAGGGTCTTTGCTGGCTTCCTTCAGTGGATGGTCTGCTCCCTTTAAATGCATTAGTGGGATCTCTTGTGGACCGTCACTTGGTGTGATAATTATCTATGCCATCTTGACTTTGAAGCAAACTAATGGGAACCTGCTCATAACCGTCCTTTCAGGACAACTCTTGACA	yes	Fungi	Basidiomycota	Agaricomycetes	Agaricales	Mycenaceae	Mycena		SH1258659.09FU	Mycena citrinomarginata/olivaceomarginata	Excellent matches to SH with M. citrinomarginata and M. olivaceomarginata names, SH with multiple names and Agaricales, a bit tricky as multiple name from also Finnish material. Phylogeny ok.	saprotroph	litter_saprotroph	YES	YES	0	0	0	0	0	0	0	0	0	0	0	0	0	0	0	0	0	0	0	0	0	1	0	0	0	0	0	0	0	0	0	0	0
OTU_078	AATTATCAACCTTCTTGCTTTGCTTGCAAAGCATCTAGGCTTGGATGTGGGGGTTTTTGCTGGCTTCCTTCAGTGGATGGTCTGCTCCCCTTAAATGCATTAGCGGGATCTCTTGTGGACCGTCACTTGGTGTGATAATTATCTATACCACTTGGCCTTGAAGCAAATCTTATGAGGACCCGCTCATAACCGTCCCTTCTGGGACAACTCTTGACA	yes	Fungi	Basidiomycota	Agaricomycetes	Agaricales	Mycenaceae	Mycena	epipterygia	SH1126043.09FU	Mycena epipterygia s. str.	Perfect matches to this large SH with Finnish verified sporocarp material (e.g. Ohenoja).	saprotroph	litter_saprotroph	YES	YES	0	0	0	0	0	0	0	0	0	0	0	0	0	0	0	0	0	0	0	0	0	0	0	0	0	0	0	0	0	0	0	0	0
OTU_131	AATTCTCAACCTTGCTTGCTTTAACCGGCTCGAGTGAGGCTTGGATGTGAGGGCTTTGCTGGCTTCCTTCAGTGGATGGTCTGCTCCCTTTAAATGCATTAGTGGGATCTCTTGTGGACCGTCACTTGGTGTGATAATTATCTATGCCTCGTCGACTTTGAAGCAAACTTATGGGAACCTGCTTATAACTGTCCTTTAGGACACTAACTTAATTGACC	yes	Fungi	Basidiomycota	Agaricomycetes	Agaricales	Mycenaceae	Mycena	filopes	SH1126126.09FU	Mycena filopes	Excellent matches, SH ok with Finnish material (von Bonsdorf), most IDs M. filopes but some Finnish material as M. arcangelica. Phylogeny clear.	saprotroph	litter_saprotroph	NO	NO	0	0	0	0	0	0	0	0	0	0	0	0	0	0	0	1	0	0	0	0	0	0	1	1	0	0	0	0	0	1	0	1	0
OTU_073	AATTATCAACCTTGCTTTGCTTTTACTAGCATTGCTCGGCTTGGATGTGGGGGTTTTTGCTGGCTTCCTTCAGTGGATGGTCTGCTCCCCTTAAATGCATTAGTGGGATCTCTTGTGGACCGTCACTTGGTGTGATAATTATCTATGCCATGCGACTTTGAAGCAAACTTTATGGGAACCTGCTTATAACCGTCCCTCACAAGGACAACTTATTGACA	yes	Fungi	Basidiomycota	Agaricomycetes	Agaricales	Mycenaceae	Mycena		SH1126204.09FU / SH0948057.10FU	Mycena galericulata/megaspora	Excellent matches, closest UDB07672866/ TUF139272 from Eesti, SH ok with Finnish material (Kytövuori), also with ID M. megaspora.	saprotroph	litter_saprotroph	YES	YES	0	0	0	0	0	0	0	0	0	1	0	0	0	0	0	1	0	0	0	0	0	0	1	0	0	0	0	0	0	0	0	0	0
OTU_105	AATTATCAACCTTGCTCGCTTTTACTAGCTTGAGTTTGGCTTGGATGTGAGGGCTTTGCTGGCTTCCTTCAGTGGATGGTCTGCTCCCTTTAAATGCATTAGTGGGATCTCTTGTGGACCGTCACTTGGTGTGATAATTATCTATGCCTTGAGACTTTGAAGCAAACTAATGGGAACCTGCTTATAACCGTCTTCGGACAATCTCTGACA	yes	Fungi	Basidiomycota	Agaricomycetes	Agaricales	Mycenaceae	Mycena	galopus	SH1126218.09FU / SH0748945.10FU	Mycena galopus	Excellent matches to SH, esp. to UDB07673828/O-F-295768 from Norway. SH ok, Finnish material included (Korhonen, Jakobsson).	saprotroph	litter_saprotroph	YES	YES	0	0	0	0	0	1	0	0	0	0	0	0	0	0	0	0	0	0	0	0	0	0	0	0	0	0	0	0	0	0	0	0	0
OTU_556	AATTATCAACCTTGCTCGCTTTTACTAGCTTGAGTTAGGCTTGGATGTGAGGGCTTGCTGGCTTCCTTCAGTGGATGGTCTGCTCCCTTTAAATGCATTAGTGGGATCTCTTGTGGACCGTCACTTGGTGTGATAATTATCTATGCCTTGAGACTTTGAAGCAAACTAATGGGAATCCGCTTATAACCGTCTTCGGACAAATTAATGACT	yes	Fungi	Basidiomycota	Agaricomycetes	Agaricales	Mycenaceae	Mycena	haematopus	SH1258653.09FU / SH0748961.10FU	Mycena haematopus	Convincing mathces, best with Norway UDB07673992|NOBAS2835-16 and SH with Finnish material (Kytövuori). Phylogeny ok.	saprotroph	litter_saprotroph	YES	YES	0	0	0	0	0	0	0	0	0	0	0	0	0	0	0	0	0	0	0	0	0	0	0	0	0	0	0	0	0	0	0	0	0
OTU_080	AATTATCAACCTTGTTCGCTTTTACGAGCTTGAGCGAGGCTTGGATGTGAGGGCTTGCTGGCTTCCTTCAGTGGATGGTCTGCTCCCTTTAAATGCATTAGTGGGATCTCTTGTGGACCGTCACTTGGTGTGATAATTATCTATGCCATTTGACTGTGAAGCAAAATTATGGGAACCTGCTTATAACCGTCTCGCAAGGGACAATTTAATTGACT	yes	Fungi	Basidiomycota	Agaricomycetes	Agaricales	Mycenaceae	Mycena	leptocephala	SH1062686.09FU / SH0814677.10FU	Mycena leptocephala	Identical matches to sequences labelled M. cretata or M. leptocephala, both identical with typifier IDs. SH is big with Finnish material labelled leptocephala (Kytövuori), so we consider this M. leptocephala. Ok clade in phylogeny.	saprotroph	litter_saprotroph	YES	YES	0	0	0	0	0	0	0	0	0	0	1	0	0	0	0	0	0	0	0	0	0	0	0	0	0	0	0	0	0	0	0	0	0
OTU_376	AATTATCAACCTTGCTTGCTTTTACTGGCTCGCTAGGCTTGGATGTGAGGGCTGCTGGCTTCCTTCAGTGGATGGTCTGCTCCCTTTAAATGCATTAGCGGGACCTCTTGTGGACCGTCACTTGGTGTGATAATTATCTATGCCAGTTGACTTTGAAGCAAACTTATGGGAACCTGCTTATAACCGTCCTTTGGGACAGCTTTTAACA	yes	Fungi	Basidiomycota	Agaricomycetes	Agaricales	Mycenaceae	Mycena	maculata	SH1125682.09FU	Mycena maculata	Excellent mathces, SH with Finnish material (Kokkonen), convincing. Distinct phylogenetically.	saprotroph	litter_saprotroph	YES	YES	0	0	0	0	0	0	0	0	0	0	0	0	0	0	1	0	0	0	0	0	0	0	0	0	0	0	0	0	0	0	0	0	0
OTU_066	AATTCTCAACCTTGCTCGCCTTTACCGGCTTGAGTGAGGCTTGGACGTGAGGGCTTTGCTGGCTTCCTTAAGTGGATGGTCTGCTCCCTTTAAATGCATTAGTGGGATCTCTTGTGGACCGTCACTTGGTGTGATAATTATCTACGCCTCGTCGACTTTGAAGCAAACTTATGGGAACCTGCTTATAACCGTCTCGCAAGGGACAACTTTCTGACA	yes	Fungi	Basidiomycota	Agaricomycetes	Agaricales	Mycenaceae	Mycena	metata	SH1126130.09FU / SH0948028.10FU	Mycena metata	OR141880 from Spain and other identical sequences labelled M. metata, excellent matches, also from Finland (Salo & Salo) but some with name M. flavescens. In local phylogeny a big clade, in general ok, also some sequences with names M. clorantha and M. pseudolaevigata.	saprotroph	litter_saprotroph	YES	YES	0	0	0	0	0	0	0	0	0	0	0	0	0	0	0	0	0	0	0	0	0	0	0	0	0	0	0	0	0	0	1	0	0
OTU_160	AATTATCAACCTTGCTCGCTTTTACCGGCTTGAGCTGAGGCTTGGACGTGGGGGTTGCTGGCTTCCTTCAGTGGATGGTCTGCTCCTCTTAAAAGCATTAGCGGAATCTCTTGTGGACCGTCACTCGGTGTGATAATTATCTATACCGTTTTGGCCTCGAAGCAAACTATATGGGACTCAGCTTATAACCGTCTCGCAAGGGACAACATTTAATAACA	yes	Fungi	Basidiomycota	Agaricomycetes	Agaricales	Mycenaceae	Mycena	mirata	SH1125707.09FU / SH0741870.10FU	Mycena mirata	Excellent matches to UDB07673403 / O-F-21836 from Norway, SH with Finnish material (Kokkonen). Phylogeny convincing. Classidied data deficient in the Finnish red list 2019.	saprotroph	litter_saprotroph	YES	YES	0	0	0	0	0	0	0	0	0	0	0	1	1	0	0	0	0	0	0	0	0	0	0	0	0	0	0	0	0	0	0	0	0
OTU_429	AATTATCAACCCAAAAAGTTTTTATTAGCTTTTTGTGGCTTGGATGTGGGGGTTTTTGCTGGCTTCCTTCAGTGGATGGTCTGCTCCCCTTAAATGCATTAGCGGGATCTCTTGTGGACCGTCACTTGGTGTGATAATTATCTATACCACGTTGACTTTGAAGCAAAACTTATGGGAACCCGCTCATAACCGTCTTCGGACAACTCTTGACA	yes	Fungi	Basidiomycota	Agaricomycetes	Agaricales	Mycenaceae	Mycena	pasvikensis	SH1125808.09FU	Mycena pasvikensis	Excellent matches to SH well with identical seqs from Norway O-F-76165 /UDB07674061 with typifier-ID:d material. Ok clade in phylogeny. New to Finland?	saprotroph	litter_saprotroph	YES	YES	0	0	0	0	0	0	0	0	0	0	0	0	0	0	0	0	0	0	0	0	0	0	0	0	0	0	0	0	0	0	0	0	0
OTU_452	AATTCTCAACCTTGCAAGCTTTTTTGCTAGTGAGGCTTGGATGTGAGGGCTTGCTGGCTTCCTTCAGTTGGATGGTCTGCTCCCTTTAAATTCATTAGTGGATTCCTTTGTGGATGGTCACTTGGTGTGATAATTATCTACGCCGCCTGACTCTGATACAAGACTTGTGGGGACCTGCTCATAACCGTCTCTTCGAGACAATCTATATTGACA	yes	Fungi	Basidiomycota	Agaricomycetes	Agaricales	Mycenaceae	Mycena	pura	SH1126109.09FU	Mycena pura s. l.	Seems ok, good matches, UNITE name Agaricales due to few (wrong?) entries. Finnish material of M. pearsoniana and M. rosea goes here though, very common sp and lots of entries in UNITE. Probably species complex, call pura s. l.	saprotroph	litter_saprotroph	YES	NO	0	0	0	0	0	0	0	0	0	0	0	0	0	0	0	0	0	0	0	0	0	0	0	0	0	0	0	0	0	0	0	0	0
OTU_115	AATTATCAACCCAAAAGCTTTGTTATGAAGCTCTTGTGGCTTGGACGTGGGGGTTTGCTGGCTTCCTTCAGTGGATGGGTCTGCTCCCCTTAAATGCATTAGCGGGATCTCTTGTGGACCGTCACTTGGTGTGATAATTATCTATACCACTTTGACTTTGAAGCAAAACTTATGGGAACCCGCTCATAACCGTCTGCTTGTCGGACAATTTTTGACA	yes	Fungi	Basidiomycota	Agaricomycetes	Agaricales	Mycenaceae	Mycena	rosella	SH1125869.09FU / SH0948079.10FU	Mycena rosella	Best match UDB07673927 O-F-304684 M. rosella from Norway, excellent matches to this SH with Finnish material (von Bonsdorf, Haikonen), phylogeny ok.	saprotroph	litter_saprotroph	YES	YES	0	0	0	0	0	0	0	0	0	0	0	0	0	0	0	0	0	0	0	0	0	0	0	0	0	0	0	0	0	0	0	0	0
OTU_148	AATTATCAACCTTGCTCGCTTTTACCGGCTTGAGTGAGGCTTGGACGTGAGGGCTTTGCTGGCTTCCTTCAGTGGATAGGTCTGCTCCCTTTAAATGCATTAGTGGGATCTCTTGTGGACCGTCACTTGGTGTGATAATTATCTATGCCAGTTGACTTTGAAGCAAACTAATGGGAACCTGCTTATAACCGTCTTCGGACAACTTTTGACA	yes	Fungi	Basidiomycota	Agaricomycetes	Agaricales	Mycenaceae	Mycena	rubromarginata	SH1258674.09FU or SH1125958.09FU/SH0748954.10FU	Mycena rubromarginata s. l.	Almost identical matches to O-F-303429 / UDB07673906 M. rubromarginata from Norway, two competing SHs SH1258674.09FU and SH1125958.09FU/SH0748954.10FU in top matches. Reasonably happy to call this the real M. rubromarginata with the more common SH, the latter also has Finnish material with labels M. aff. rubromarginata -> most likely a species complex and call this all M. rubromargianta sensu lat…	saprotroph	litter_saprotroph	YES	NO	0	0	0	0	0	0	1	1	0	0	0	0	0	0	0	0	0	0	0	0	0	0	0	0	0	0	0	0	0	1	0	0	0
OTU_079	AATTATCAACCTTGCTCGCTTTTACTAGCTTGAGTTAGGCTTGGATGTGAGGGTTTTGCTGGCTTTCGTGGTCTGCTCCCTTTAAATGCATTAGTGGGATCTATTGTGGACCGTCACTTGGTGTGATAATTATCTATGCCTTGGGACTTTGAAACAAACTTATTAGAATCCGCTCATAACCGTCCTCACGGACAACTATTGACA	yes	Fungi	Basidiomycota	Agaricomycetes	Agaricales	Mycenaceae	Mycena	sanguinolenta	SH1126067.09FU / SH0748984.10FU	Mycena sanguinolenta	Identical matches to M. rubromarginata in this SH, also sequences labelled M. sanguinolenta and Tricholomataceae + M. xantholenta. Best match TUF109406 / UDB024342 M. rubromarginata from Estonia (fruiting body). UNITE calls this clade M. sanguinolenta, includes Finnish specimen H6033553 (von Bonsdorf) so we call this M. sanguinolenta based on this Finnish verified specimen. In local phylogeny ok.	saprotroph	litter_saprotroph	YES	YES	0	0	0	0	0	0	0	0	0	0	0	0	0	0	0	0	0	0	0	0	0	0	0	0	0	0	0	0	0	0	0	0	0
OTU_136	AATTATCAACCTTGCTTGCTTTTACTAGCTGAGCTCGGCTTGGATGTGGGGGTTTTTGCTGGCTTCCTTCAGTGGATGGTCTGCTCCCCTTAAATGCATTAGCGGGATCTCTTGTGGACCGTCACTTGGTGTGATAATTATCTATACCACTTGGCTTTGAAGCAAACTTTATGGGAACCCGCTCATAACCGTCTTCGGACAACTTTGACA	yes	Fungi	Basidiomycota	Agaricomycetes	Agaricales	Mycenaceae	Mycena	septentrionalis	SH1125847.09FU	Mycena septentrionalis	Matches great to this SH, M. atroalboides os close but M. septentrionalis SH1125847 seems convincing. This SH is labelled as Agaricales in UNITE, as includes also USA specimen named Agaricus atroalboides from Alaska (most likely mistake), includes Finnish specimen H6036865 (von Bonsdorf) from Kemijärvi, this we trust.	saprotroph	litter_saprotroph	YES	NO	0	0	0	0	0	0	0	0	0	0	0	0	0	0	0	0	0	0	0	0	0	0	1	0	0	1	0	0	0	0	0	0	0
OTU_076	AATCATCAACCCAAAAGCTTTGTCACCGAAGCGTTTGCGGCTTGGACGTGGGGGTTTGCTGGCTTCCTTCAGTGGATGGTCTGCTCCCCTTAAATGCATTAGCGGGATCTCTTGTGGACCGTCACTTGGTGTGATAATTATCTATACCACGTTGGCCTTGAAGCAAAACTTATGGGAACCCGCTCATAACCGTCTTCGGACAACTCTTGACA	yes	Fungi	Basidiomycota	Agaricomycetes	Agaricales	Mycenaceae	Mycena	vulgaris	SH1125872.09FU / SH0948014.10FU	Mycena vulgaris	Identical to excellent matches to this SH, reference O-F-286545 fruiting body near Oslo, also Finnish references (von Bonsdorf). Main cluster in the vulgaris group. Seems to form a clean group in local phylogeny.	saprotroph	litter_saprotroph	YES	YES	0	0	0	0	0	0	0	0	0	0	0	0	0	0	0	0	0	0	0	0	0	0	0	0	0	0	0	0	0	0	0	0	0
OTU_286	AATTATCAACCTTGCTTGCTTTTACTAGCTTGAGTGAGGCTTGGATGTGAGGGCTTGCTGGCTTCCTTCAGTGGATGGTCTGCTCCCTTTAAATGCATTAGTGGGATCTCTTGTGGACCGTCACTTGGTGTGATAATTATCTATGCCATTTGACTTTGAAGCAAACTTATGGGAACCTGCTTACAACCGTCTTCGGACAACTTTTGACA	yes	Fungi	Basidiomycota	Agaricomycetes	Agaricales	Mycenaceae	Mycena	zephirus	SH1126081.09FU / SH0749006.10FU	Mycena zephirus	Identical matches to this SH with O-F-280662 sporocarp from Norway + reference from Finland (Kytövuori).	saprotroph	litter_saprotroph	YES	YES	0	0	0	0	0	0	0	0	0	0	1	0	0	0	0	0	0	0	0	0	0	0	0	0	0	0	0	0	0	0	0	0	0
OTU_261	CACCACTCAAGCCCCGCTTGGTATTGGGCGTCGCGGGTCTCCGCGCGCCTCAAAGTCTCCGGCTGAGCTGTCGTGGACCCCAGCGTTGTGAAACATATTCGCTGGCGGTGCACGCGGCCGCGGCCGTTAAACTTTTCAAA	yes	Fungi	Ascomycota	Dothideomycetes	Capnodiales	Mycosphaerellaceae	Mycosphaerella		SH0995263.09FU	Mycosphaerella cf. handelii	Matches ok to this SH, also others close. M. handelii not in Finnish checklist and reference sequence this small SH from Korea (Thuja).	plant_pathogen	plant_pathogen	NO	YES	0	0	0	0	0	0	0	0	0	0	0	0	0	0	0	0	0	0	0	0	0	0	0	0	0	0	0	0	0	0	0	1	0
OTU_518	CAACCCTCAAGCTCTGCTTGGTATTGGGTGTCACCTCCTGGTGCACCTCAAACACAGTGGCGGTGCCATTCGGCTTCAAGCGTAGTAATTTTATCTCGCTCAGGAGTCCGGGTGTAACTTGCCAAAACCCCCAATTTTTTAAA	yes	Fungi	Ascomycota	Leotiomycetes	Rhytismatales	Rhytismatales family incertae sedis	Mycosymbioces	mycenophila	SH0952449.09FU / SH0907984.10FU	Mycosymbioces mycenophila	Identical to this SH with convincing sequences, not on Finnish checklist. Apparently a mushroom parasite.	other_parasite	mycoparasite	YES	YES	0	0	0	0	0	0	0	0	0	0	0	0	0	0	0	0	0	0	0	0	0	0	0	0	0	0	0	0	0	0	0	0	0
OTU_339	TAATCTATCACTCACCTTCTGGTGAAGTGGACTTGGACTGTGCTGTTGTTTATTCGACGGCTCGTCTCGAAATGCATTGTTGCCTGCAGAGTCTTGCGCGGAGCAAGGCTGACGAAACGGTGTGATATTTATATCTGCGCTGAAGTAGTTGGTTTTGAACTGCTGCACGAGGAGCGCTCTGGGCTTATAAAGGCGAGGATTTTTAATTAAATCCCCAATTTTATTTTTGC	yes	Fungi	Basidiomycota	Agaricomycetes	Auriculariales	Hyaloriaceae	Myxarium		SH1281111.09FU	Myxarium podlachicum-fugacissimum complex	Good matches to this SH. SH includes multiple Spirin samples from Finland/Norway, and based on Spirin et al. 2019 Auriculariales revision these fall into this species complex.	wood-decaying	wood_saprotroph	YES	YES	0	0	0	0	0	0	0	0	0	0	0	0	0	0	0	0	0	0	0	1	0	0	0	0	0	0	0	0	0	0	0	0	0
OTU_174	TAATCTATCACTTCGCACATTTTATTATGTGTTGAACGTGGATTTGGACTGTGCTGTTGCTTCGTTCAACGGCTCGTCTCGAAATGCATGGTTGCCTGCGGAGTCTTGCGCTGCATGAGACTGGCGAAACGGTGTGATATTTTATCTACGCTGGACTAGTCGGTTTTGACGCTAGCTGCACTAGGAGCGCTCCGGGCTTATAATGAAGAAGGACGATTCGGTTCGTCCTCCATTTTTTACCTTTGC	yes	Fungi	Basidiomycota	Agaricomycetes	Auriculariales	Hyaloriaceae	Myxarium	varium	SH1118566.09FU	Myxarium varium	Identical to excellent matches to this small SH with Spirin reference fruiting body sequence from Spirin et al. 2019.	wood-decaying	wood_saprotroph	YES	YES	0	0	0	1	0	0	0	0	0	0	0	0	0	0	0	0	0	0	0	0	0	0	0	0	0	0	0	0	0	0	0	0	0
OTU_398	CAACCCTCACGCCTGGCGTGGTGTTGGGCCCTGCCCGTCGCGGCCGGCCCTAAACTCAGTGGCGGCACCGTCGGGTCCTAAGCGTAGTACTGCTCTCGCTCTGGGCCCCGGCGGCCGTACGCCAGCAACCCCAACTTTCTAT	yes	Fungi	Ascomycota	Leotiomycetes	Helotiales	Myxotrichaceae			NA	Myxotrichaceae	Identical matches to single non-SH soil eDNA read from Arctic soil.	unclassified	#N/A	YES	NO	0	0	0	0	0	0	0	0	0	0	0	0	0	0	0	0	0	0	0	0	0	0	1	0	0	0	0	0	0	0	0	0	0
OTU_048	CCTTCTCAAACACGTTGTGTTTGGTAGTGAGTGATACTCTCGTTTTTGAGTTAACTTGAAATTGTAGGCCATATCAGTATGTGGGACACGAGCGCAAGCTTCTCTATTAATCTGCTGCTCGTTTGCGCGAGCGGCGGGGGTTAATACTGTATTAGGTTTTACCAACTCGGTGTTGATCTAGGGAGGGATAAGTGAGTGTTTTGTGCGTGCTGGGCAGACAGACGTCTTTAA	yes	Fungi	Ascomycota	Saccharomycetes	Saccharomycetales	Saccharomycetaceae	Nakaseomyces	glabrata	SH0863793.10FU	Nakaseomyces/Candida glabrata	For some reason massBLASTer fails to give this a SH. Identical matches to Candida/Nakaseomyces, e.g. from human vaginal yeast infections, including ex-type culture.	saprotroph	nectar/tap_saprotroph	NO	YES	0	0	0	0	0	1	0	0	0	0	0	0	0	0	0	0	0	0	0	0	0	0	0	0	0	0	0	0	0	0	0	0	0
OTU_044	CTCTCTCAAAACTATTAATTTAGTTCTGGTGTTGAGTGATACTCGGGTTATAGGCTTGAGTTTGCTTGAAAAGTATTGGCAAGGGAAGCAATTCTTGTGAAAGCTGTTTATTCAATGTATTAGGTTTATCCAACTCGTTGATTGATGGTGGGAATGAGAGTTTGCTATTAGGCCCGGCCTTACAACAAACAAACCAAA	yes	Fungi	Ascomycota	Saccharomycetes	Saccharomycetales	Saccharomycetales family incertae sedis	Nakazawaea		SH0978554.09FU	Nakazawaea anatomiae/populi	Identical to excellent matches to this SH with type culture sequence from N. populi and N. anatomiae; according to Mycobank these are not synonymised.	saprotroph	nectar/tap_saprotroph	YES	NO	0	0	0	0	0	0	0	1	0	0	0	0	0	1	0	0	0	0	0	0	0	0	0	0	0	0	0	1	0	1	0	0	0
OTU_018	CTCTCTCAAAACATTAGTTTTGGTATTGAGTGATACTCGGGTTTTAGGCTTGAGTTTGCTTGAAAAGTATTGGCAAGGGAAGTATTTCTTGTGAAAGCTATTTATTCAATGTATTAGGTTTATCCAACTCGTTGATTGATAGACGGAACTCGTTTTGCTATTAGGCCCGGCCTTACAACAAACAAACCAAA	yes	Fungi	Ascomycota	Saccharomycetes	Saccharomycetales	Saccharomycetales family incertae sedis	Nakazawaea	holstii	SH0978540.09FU	Nakazawaea holstii	Big clade, identical to this SH with reference culture material from e.g. Finland/Sweden soil cultures + eDNA. Environmental yeast.	saprotroph	nectar/tap_saprotroph	YES	YES	0	0	0	1	0	0	1	0	0	1	0	1	0	0	1	1	0	1	1	1	0	0	1	0	1	1	0	0	0	1	1	1	0
OTU_190	CTCTCTCAAAACAATAGTTTTGGTGTTGAGTGATACTCGGGTTATATGCTTGAGTTTGCTTGAAAAGTATTGGCAAGGGAAGTAATTCTTGTGAAAGCTGTTTATTCAATGTATTAGGTTTATCCAACTCGTTGATTGATAGTGGGAAGAAGTGATTGCTATTAGGCCCGGCCTTACAACAAACAAACCAAA	yes	Fungi	Ascomycota	Saccharomycetes	Saccharomycetales	Saccharomycetales family incertae sedis	Nakazawaea		SH0978556.09FU	Nakazawaea wyomingensis	Identical to excellent matches to this small SH with type culture sequence from USA and culture from Swedish decaying wood.	saprotroph	nectar/tap_saprotroph	YES	NO	0	0	0	0	0	0	0	0	0	0	0	0	0	0	0	0	0	0	0	0	0	0	0	0	0	0	0	0	0	0	0	0	0
OTU_498	CAACCCTCAAGCAACATCTGCTTGGTGTTGGTGATCGGCCTTCAAACGCCGTCTCCTAAATCTATTGGCGATCCCGCTGTAGCTTCCTATGCGTAGTAGTAACATCTCGCATCTGGAGAGCGGCGCGGTCATGCCGTAAAACACCCAACTTTTTTCA	yes	Fungi	Ascomycota	Sordariomycetes	Hypocreales	Bionectriaceae	Nectriopsis		SH0978461.09FU / SH0940900.10FU	Nectriopsis violacea/candicans	Identical to this SH with reference sequences from Germany and Netherlands labelled N. violacea or N. candicans, growing on Fuligo and some other myxomycetes.	other_parasite	lichen_parasite	YES	YES	0	0	0	0	0	0	0	0	0	0	0	0	0	0	0	0	0	0	0	0	0	0	0	0	0	0	0	0	0	0	0	0	0
OTU_143	GTACCTTCAAGCTCTGCTTGGTGTTGGGTGTTTGTCCCGCCTTTGTGCGCGGACTCGCCTTAAAGCAATTGGCAGCCGGCGTATTAGTTTCGGAGCGCAGCACAAATCGCGCTCTGTGTCTTATACGGTAGCATCCATCAAGACTATTTTACAC	yes	Fungi	Ascomycota	Dothideomycetes	Pleosporales	Didymellaceae	Neoascochyta	europea	SH0985244.09FU	Neoascochyta europaea	Identical matches to this global SH with reference data from culture of epitype of N. europaea. Leaf pathogen.	plant_pathogen	plant_pathogen	YES	YES	0	0	0	0	0	0	0	0	0	1	0	0	0	0	0	0	0	0	0	0	0	0	1	0	0	0	0	0	0	0	1	0	0
OTU_348	GTACCTTCAAGCTCTGCTTGGTGTTGGGTGTTTGTCCCGCCTTTGTGCGTGGACTCGCCTTAAAGCAATTGGCAGCCGACGTATTGTTTCGGAGCGCAGCACAAATTGCGCTTTGTAGCTATTACGACAGCATCCATCAAGCCTTTTTTCAC	yes	Fungi	Ascomycota	Dothideomycetes	Pleosporales	Didymellaceae	Neoascochyta	paspali	SH0985324.09FU	Neoascochyta paspali	Identical matches to this global SH with reference data from culture of isotype of N. paspali (as Phoma paspali). Leaf pathogen.	plant_pathogen	plant_pathogen	YES	YES	0	0	0	0	0	0	0	0	0	0	0	0	0	0	0	0	0	0	1	0	0	0	0	0	0	0	0	0	0	0	0	0	0
OTU_118	CACCACTCAAGCCTCGCTTGGTATTGGGCGCCGCGGTCCGCCGCGCGCCTCAATGTTTCCGGCTGAGCTCTCTGTCTCTAAGCGTTGTGGTTAAAACTATCCGCTTGCGAGATCGGGGGGCGTCTGGCCGTTAAACCATTACTCAAA	yes	Fungi	Ascomycota	Dothideomycetes	Capnodiales	Teratosphaeriaceae	Neocatenulostroma		SH1084353.09FU / SH0843013.10FU	Neocatenulostroma cf. microsporum	Identical matches to this SH with sequences globally from plant leaves + also Finnish eDNA house dust. Only 3 species and all with molecular data so this should be ok, includes ex-type sequences of various species but labelled N. microsporum.	plant_pathogen	plant_pathogen	YES	YES	0	0	0	0	0	0	0	0	0	0	0	0	0	0	0	0	0	0	0	0	0	0	0	0	0	0	0	0	0	0	0	0	0
OTU_265	GTACCTTCAAGCTCTGCTTGGTGTTGGGTGTTTGTCCCGCGATTTTGCGTGGACTCGCCTCAAAGCAATTGGCAGCCGGCGTACTAGCCTGGGAGCGCAGCACATTTTGCGCATCTCGTCTTGAACGCTTGCGTCCATTAAGCCTATACTTTAAC	yes	Fungi	Ascomycota	Dothideomycetes	Pleosporales	Cucurbitariaceae	Neocucurbitaria		SH0991817.10FU	Neocucurbitaria cf. keratinophila	Identical to this SH with skin-associated fungi, including ex-type sequences of N. keratinophila and N. irregularis, also commonly sequences with name Pyrenochaeta unguis-hominis. Latter causes keratitis (corneal fungal infection) in humans.	saprotroph	unspecified_saprotroph	YES	YES	0	0	0	0	0	0	0	0	0	0	0	0	0	1	0	0	0	0	0	0	0	0	0	0	0	0	0	0	0	0	0	0	0
OTU_185	CACCACTCAAGCCTGGCTTGGTATTGGGCGTCGCGGCTCCGCGCGCCTTAAAGTCTTCCGGCTGAGCTGTCCGTCTCTACGCGTTGTGGCAACTATTCGCGTGGGAGGTCGGGTGGCCGCGGCCGTTAAATCTTTCAAA	yes	Fungi	Ascomycota	Dothideomycetes	Capnodiales	Mycosphaerellaceae	Nothophaeocryptopus		SH0995210.09FU	Nothophaeocryptopus cf. gaeumannii	Identical matches to this SH with references, known also from Estonian soil, known as a Douglas fir specific pathogen, in Finland a wider niche?	plant_pathogen	plant_pathogen	YES	YES	0	0	0	0	0	0	0	0	0	0	0	0	0	0	0	1	0	0	0	0	0	0	0	0	0	0	0	0	0	0	0	0	0
OTU_178	CAACCCTCAAAAATCTTGTATTTTTGGTGTTGGAGGAATACCTGTAACAGGGTACCCTCTGAAATTTAGTGGCGGGCTCGCTAGAATTTTGAGCGTAGTAATTATACCTCGTTTTTAAAGACTAGTGGGACTTCTTGCCGTAAAACCTCCCAACTTTCTGAA	yes	Fungi	Ascomycota	Sordariomycetes	Diaporthales	Gnomoniaceae	Ophiognomonia		SH1271841.09FU / SH0861579.10FU	Ophiognomonia sp. 1	Excellent matches to this large SH with cultures from many Ophiognomonia species and things from other related genera, reference chosen to be holotype of O. tucumanensis from Argentina. ITS2 not enough for species-level resolution.	plant_pathogen	plant_pathogen	NO	YES	0	0	0	0	0	0	0	0	0	0	0	0	0	0	1	0	0	0	0	0	0	1	0	0	0	0	0	0	0	0	0	0	0
OTU_602	CAACCCTCAAAAGCTTGCTTTTGGTGTTGGAGGAATACCTGTAAAAGGGTACCCTCTGAAATTTAGTGGCGGGCTCGCTAGAATTTTGAGCGTAGTAATTTTACCTCGTTTTTAAAGACTAGTGGGACTTCTTGCCGTAAAACCCCCCAACTTTCTGAA	yes	Fungi	Ascomycota	Sordariomycetes	Diaporthales	Gnomoniaceae	Ophiognomonia		SH0861466.10FU	Ophiognomonia sp. (kobayashii s. l.)	Identical matches to this large SH with multiple ex type sequences from Ophiognomonia species, specific identification not possible, UNITE calls this SH O. kobayashii.	plant_pathogen	plant_pathogen	YES	YES	0	0	0	0	0	0	0	0	0	0	0	0	0	0	0	0	0	0	0	0	0	0	0	0	0	0	0	0	0	0	0	0	0
OTU_222	CTAACCCTCCAGCCCGGCTGGTGTGTTGGGCCGCCGTCCCCCCTCCCCGGGGGACGGGCCCGAAAGGCAGCGGCGGCGTCGCGTCCGGTCCTCGAGCGTATGGGGCTCTGTCACACGCTTCAGTAGAACCGGCCGGCTTGCTGGCCATCACCTATATTTTTCTCTTA	yes	Fungi	Ascomycota	Eurotiomycetes	Eurotiales	Thermoascaceae	Paecilomyces	variotii	SH0974655.10FU	Paecilomyces variotii	Identical matches to this large global SH including ex type culture sequences of P. variotii as Talaromyces spectabilis + eDNA house dust from Finland.	saprotroph	foliar_endophyte	NO	YES	0	0	0	0	0	0	0	0	0	0	0	0	0	0	0	0	0	0	0	0	0	0	0	1	0	0	0	0	0	0	0	0	0
OTU_553	ACACCCTCAAGCTCTGCTTGGTGTTGGGCGTCTGTCCCGCCTCTGCGCGCGGACTCGCCCCAAATTCATTGGCAGCGGTCCTTGCCTCCTCTCGCGCAGCACAATTGCGTTTTGGGGAGCGCGGGTCGCGTCCACGAAGCAACATTACCGT	yes	Fungi	Ascomycota	Dothideomycetes	Pleosporales	Didymosphaeriaceae	Paraphaeosphaeria		SH1068218.09FU / SH0991203.10FU OR SH1068091.09FU / SH0991211.10FU	Paraphaeosphaeria sp.	Apparently equally close to these two small SHs in Paraphaeosphaeria.	wood-decaying	wood_saprotroph	YES	NO	0	0	0	0	0	0	0	0	0	0	0	0	0	0	0	0	0	0	0	0	0	0	0	0	0	0	0	0	0	0	0	0	0
OTU_426	GTACCCTCAAGCTCTGCTTGGTGTTGGGTGTTTGTCCTCTCCCTAGTGTTTGGACTCGCCTTAAAATAATTGGCAGCCAGTGTTTTGGTATTGAAGCGCAGCACAAGTCGCGATTCTTATCAAATACTTGCGTCCACAAGCCCTTTTTTAAC	yes	Fungi	Ascomycota	Dothideomycetes	Pleosporales	Phaeosphaeriaceae	Parastagonospora		SH1076573.09FU / SH1021689.10FU	Parastagonospora sp. (avenae/caricis/nodosum/poagena)	Identical to this large SH with multiple names and ex-type strain sequences, most in Parastagonospora sp. A grass-associated fungus nonetheless.	plant_pathogen	plant_pathogen	YES	YES	0	0	0	0	0	0	0	0	0	0	0	0	0	0	0	0	0	0	0	0	0	0	0	0	0	0	0	0	0	0	0	0	0
OTU_442	GTACCCTCAAGCTCTGCTTGGTGTTGGGTGTTTGTCCTCTCCCCCGCGTTTGGACTCGCCTTAAAATAATTGGCAGCCAGTGTTTTGGTAATGAAGCGCAGCACATGTCGCGATTCTTATTAAATACTTGTGTCCACAAGCCTTTTTAAC	yes	Fungi	Ascomycota	Dothideomycetes	Pleosporales	Phaeosphaeriaceae	Parastagonospora		closest to SH1076573.09FU / SH1021689.10FU	Parastagonospora sp. 1	98-96 % matches to above large SH, this also a large cluster. Different samples, so keep this separate as Parastagonospora sp. 1	plant_pathogen	plant_pathogen	NO	NO	0	0	0	0	0	0	0	0	0	0	0	0	0	0	0	0	0	0	0	0	0	0	0	0	0	0	0	0	0	0	0	0	0
OTU_396	CACCCCTCAAGCATAGCTTGGTATTGGGCTCTCGCCCCCGCGGCGTGCCCGAAAAGCAGTGGCGGTCCGGTGTGACTTTAAGCGTAGTAAATTTCTCCCGCTTTGAAAGTTCGCCCCGTGGCCTGCCAGACAACCCCATATTCTTCAAT	yes	Fungi	Ascomycota	Lecanoromycetes	Lecanorales	Parmeliaceae	Parmelia	sulcata	SH0920771.09FU / SH0850685.10FU	Parmelia sulcata	Identical matches to large SH with epitype material for P. sulcata.	lichen-forming	lichenized	YES	YES	0	0	0	0	0	0	0	0	0	0	0	0	0	0	0	0	0	0	0	0	0	0	1	0	0	0	0	0	0	0	0	0	0
OTU_516	AATTCTCAACCATCCCTCGATTCGTTTCGAGGTTTGGCTTGGACTTTGGGGGCTGCCGGCGACCCTCGGGTCTTCGGCTCTCCTTAAAAGCATTAGCGATGGCGGCGCGATCTGACCATGCATGAACGGCCTTCGACGTGATAATGATCGTCGTGGCTGGAGTGCTAGCGGGCGTCGTGAAGTCAGCGCTTCTAGATCGTCGTCGAAAGACGAAACTTTGAA	yes	Fungi	Basidiomycota	Agaricomycetes	Boletales	Paxillaceae	Paxillus	cuprinus	SH1291519.09FU / SH0990268.10FU	Paxillus cuprinus	Identical matches to this SH with Eesti and Sweden material + P. cuprinus holotype from France.	ectomycorrhizal	ectomycorrhizal	YES	NO	0	0	0	0	0	0	0	0	0	0	0	0	0	0	0	0	0	0	0	0	0	0	0	0	0	0	0	0	0	0	0	0	0
OTU_370	AATTCTCAACCATCCCTCGATTCGTTTCGAGGGTTTGGCTTGGATTTTGGGGGCTGCCGGGCGACCCTAGGGTCTTCGGCTCTCCTTAAAAGCATTAGCGATGGCGGCGCGATCTAACCCCCCCCATGCATGAACGGCCTTCGACGTGATAATGATCGTCGTGGCTGGAGTGTTGTTAGTGGGTGTCGTGAAGTCGGCGCTTCTAAAGACCTCGTCGAAAGACGAAAACTCGAA	yes	Fungi	Basidiomycota	Agaricomycetes	Boletales	Paxillaceae	Paxillus	involutus	SH1291522.09FU / SH0990270.10FU	Paxillus involutus	Identical matches to this large SH with Paxillus taxonomy reference specimens from many countries.	ectomycorrhizal	ectomycorrhizal	YES	YES	0	0	0	0	0	0	0	0	0	0	0	0	0	0	0	1	0	0	0	0	0	0	0	0	0	0	0	0	0	0	0	0	0
OTU_094	CTGCCCTCAAGCACGGCTTGTGTGTTGGGCCCCGTCCTCCTTCCGGGGGACGGGTCCGAAAGGCAGCGGCGGCACCGCGTCCGGTCCTCAAGCGTATGGGGCTTTGTCACTCGCTTTGTAGGCCTGGCCGGCGCTTGCCGATCAACCAAACTTTTTATCA	yes	Fungi	Ascomycota	Eurotiomycetes	Eurotiales	Aspergillaceae	Penicillium		SH1294045.09FU / SH0939434.10FU or SH0884485.09FU / SH0939544.10FU	Penicillium cf. (brevicompactum/neocrassum/bialowiezense/polonicum)	Identical to multiple SHs, in UNITE 10 two large SHs.	saprotroph	unspecified_saprotroph	YES	YES	0	0	0	0	0	0	0	0	0	1	0	0	0	0	0	1	0	0	0	1	0	0	0	0	0	0	0	0	0	0	0	1	0
OTU_392	CTGCCCTCCAGCCCGGCTGGTGTGTTGGGCCCCGTCCCCCTTCCCGGGGGGACGGGCCCGAAAGGCAGCGGCGGCACCGCGTCCGGTCCTCGAGCGTATGGGGCTTTGTCACCCGCTCTTGTAGGCCCGGCCGGCGCCAGCCGACCCCCTCAATCTATTTTTCA	yes	Fungi	Ascomycota	Eurotiomycetes	Eurotiales	Aspergillaceae	Penicillium		SH1228265.09FU / SH0940202.10FU	Penicillium cf. (christenseniae)	Identical matches to this SH with many names labelled P. christenseniae based on holotype sequence.	saprotroph	unspecified_saprotroph	YES	NO	0	0	0	0	0	0	0	0	0	0	0	0	0	0	1	0	0	0	0	0	0	0	0	0	0	0	0	0	0	0	0	0	0
OTU_254	CTGCCCTTAAGCACGGCTTATGTGTTGGGCCTCCGTCCTTCCTTCGGGGGGACGGGCCCGAAAGGCAGCGGCGGCACCGCGTCCGGTCCTCGAGCGTATGGGGCTTCGTCACCCGCTCTGTAGGTCCGGCCGGCGCCTGCCGAACACATCAATCTTTTTTCCA	yes	Fungi	Ascomycota	Eurotiomycetes	Eurotiales	Aspergillaceae	Penicillium		SH1225643.09FU / SH0767731.10FU or SH1226460.09FU / SH0767693.10FU	Penicillium cf. (decumbens/melinii)	Gives identical matches to two sets of SH; the other small from Turkey labelled P. decumbens and the other large global with multiple ex-type sequences labelled with many names, SH labelled P. melinii in UNITE.	saprotroph	unspecified_saprotroph	NO	NO	0	0	0	0	0	0	0	0	0	0	0	0	0	0	1	0	0	0	0	0	0	0	1	0	0	0	0	0	0	0	0	1	0
OTU_420	CTGCCCTCAAGCCCGGCTTGTGTGTTGGGTCCTAGTCCTTAGGGACAGGCCCGAAAGGCAATGGCAGTACCGCGTCCGGTCCTCGAGCGTATGGGGCTTTGTCACCCGCTCTGTAGGCCCGGCCGGCGCTCCGCCGACCAACCAAAAAACTATTTTTCA	yes	Fungi	Ascomycota	Eurotiomycetes	Eurotiales	Aspergillaceae	Penicillium		SH1010803.09FU / SH0838031.10FU	Penicillium cf. (glaucoalbidum/penicillioides)	Identical matches to this SH with many names but mostly P. penicillioides also as Thysanophora penicillioides.	saprotroph	unspecified_saprotroph	YES	YES	0	0	0	0	0	0	0	0	0	0	0	0	0	0	0	0	0	0	0	0	0	0	0	0	0	0	0	0	0	0	0	0	0
OTU_055	CTGCCCTCAAGCACGGCTTGTGTGTTGGGCCCCGTCCTCCGATCCCGGGGGACGGGCCCGAAAGGCAGCGGCGGCACCGCGTCCGGTCCTCGAGCGTATGGGGCTTTGTCACCCGCTCTGTAGGCCCGGCCGGCGCTTGCCGATCAACCCAAATTTTTATCCA	yes	Fungi	Ascomycota	Eurotiomycetes	Eurotiales	Aspergillaceae	Penicillium		SH0884485.09FU / SH0939544.10FU	Penicillium cf. (roqueforti/malodoratum/crystallinum/psychrosexuale)	Very large clade with multiple ex-type names in UNITE.	saprotroph	unspecified_saprotroph	YES	YES	0	0	0	0	0	1	0	0	0	0	0	0	0	1	0	0	0	0	0	0	0	0	0	0	0	0	0	0	0	0	0	0	0
OTU_215	CTGCCCTCAAGCCCGGCTTGTGTGTTGGGTCGTCGTCCCCCCTCCCGGGGGGGACGGGCCCGAAAGGCAGCGGCGGTACCGCGTCCGGTCCTCGAGCGTATGGGGCTTTGTCACCCGCTCCGTAGGCCCGGCCGGTGCCCGCCGACCCCCCAACCTTTTTTTTAACCA	yes	Fungi	Ascomycota	Eurotiomycetes	Eurotiales	Aspergillaceae	Penicillium		SH1131428.09FU / SH0854990.10FU	Penicillium cf. alfredii	99% match to single holotype-SH from Micronesia labelled P. alfredii.	saprotroph	unspecified_saprotroph	NO	NO	0	0	0	0	0	0	0	0	0	0	0	0	0	0	0	0	0	0	0	0	0	0	0	0	0	0	0	0	0	0	0	0	0
OTU_156	ACTCTTCCACCCTCTGCTTTCTTCGGAAGGCATTGGGCTGGGATTTGGGAGTTGCGGGTCCCTGGCCGATCCGCTCTCCTTGAATACATTAGCGAAGCCCTTTGCGGCCTTGGTGTGATAGTCATCTACGCCTCGGTTTAGCGAATCAATGGGGAATCGCTTCCAACCGTCTCGCAAGAGACAACGACTATA	yes	Fungi	Basidiomycota	Agaricomycetes	Russulales	Peniophoraceae	Peniophora	incarnata	SH1068810.09FU / SH0734755.10FU	Peniophora incarnata	Identical matches to this SH with fruit-body references from Finland (Miettinen). Some other names too, but most likely P. incarnata, clear in phylogeny.	wood-decaying	wood_saprotroph	YES	YES	0	0	0	0	0	0	0	0	0	0	0	0	0	1	0	0	0	0	0	0	0	0	0	0	0	0	0	0	0	0	0	0	0
OTU_292	ACTCCTCCACCCTCTACCTTTTCCGAAGGGCATTGGGCTGGGATTTGGGAGCATGCGGGTCCCTGGCCGATCCGCTCTCCTTGAATGCATTAGCGAAGCCCTTGCGGCCTTGGTGTGATAATCATCTACGCCTCGGTTTAGCGAACATACGGGAATCGCTTACAGCCGTCTCGCAAGAGACAACGACTACCA	yes	Fungi	Basidiomycota	Agaricomycetes	Russulales	Peniophoraceae	Peniophora	pini	SH1068862.09FU / SH0734698.10FU	Peniophora pini	Identical matches to this SH with Swedish fruiting body reference	wood-decaying	wood_saprotroph	YES	YES	0	0	0	0	0	0	0	1	0	0	0	0	0	0	0	0	0	0	0	0	0	0	0	0	0	0	0	0	0	0	0	0	0
OTU_176	ACTCCTCCACCCTCCACCTTTTTCGGAAGGCGTTGGGCTGGGATTTGGGAGCTTGCGGGTCCCTGGCCGATCCGCTCTCCTTGAATACATTAGCGAAGCCCTTGCGGCCTTGGTGTGATAGTCATCTACGCCTCGGTTTAGCGAACATACGGGAATCGCTTCCAACCGTCTCGCAAGAGACAATCACTTCAA	yes	Fungi	Basidiomycota	Agaricomycetes	Russulales	Peniophoraceae	Peniophora		SH1068907.09FU	Peniophora sp. (cinerea/erikssonii/limitata)	Identical matches to this SH. SH is labelled P. cinerea, but includes specimens with multiple names, e.g. fruiting body of P. erikssonii from Finland. Names P. lycii/aurantiaca/limitata/cinerea/erikssonii. A case where ITS2 is not enough from species discrimination?	wood-decaying	wood_saprotroph	YES	YES	0	1	0	0	0	0	0	0	0	0	0	0	0	0	0	0	0	0	0	0	0	0	0	0	0	0	0	0	0	0	0	0	0
OTU_192	ACTCCTCCACCCTCTACCTTTTTCGGAAGGTCGTTGGGCTGGGATTTGGGAGCTTGCGGGTCCCTGGCCGATCCGCTCTCCTTGAATACATTAGCGAAGCCCTTGCGGCCTTGGTGTGATAGTCATCTACACCTCGGCTTAGCGAACATAGGGGACTCGCTTCCAACCGTCTCGAAAGGGACAATTACTACGA	yes	Fungi	Basidiomycota	Agaricomycetes	Russulales	Peniophoraceae	Peniophora		NA, closest to SH1068842.09FU	Peniophora sp. (junipericola/quercina/rufomarginata/simulans)	Best matches 97%, multiple SHs. Local phylogeny forms a clade with P. junipericola references, so this is most plausible.	wood-decaying	wood_saprotroph	NO	NO	0	0	0	0	0	0	0	0	0	0	0	0	0	0	0	0	0	0	0	0	0	0	0	0	0	0	0	0	0	0	0	0	0
OTU_314	AATCATCAACCCCAGTTGGATTTGAAATTTGACTGGTGGCTTGGACTTGGGGGTTTGCTGGCCGTTTTGATTCGGTCTGGCTCCCCTTGAATGTATTAGCTTGGACTTGTTCCTAAGGCTTCATGGCGTGATAATTATCTACGCTTTGTACCGTCTGTGGAATATCTATGAGTCTAGCTTCTAACTGTCCTCTGGACAATCTTTCAAT	yes	Fungi	Basidiomycota	Agaricomycetes	Hymenochaetales	Hymenochaetales family incertae sedis	Peniophorella	praetermissa	SH1124846.09FU / SH0866911.10FU	Peniophorella praetermissa	Identical/excellent matches to this SH including Finnish epitype sequences.	wood-decaying	wood_saprotroph	YES	NO	0	0	0	0	0	1	0	0	0	0	0	0	0	0	0	0	0	0	0	0	0	0	0	0	0	0	0	0	0	0	0	0	0
OTU_551	ACACCCTCAAGCGCAGCTTGGTGTTGGGCGTCTGTCCCGCTCTCCGTAGCGCGGACTCGCCTCAAAGTCATTGGCGGCGGTCGTGCCGGCTCCTCGCGCAGCACATTTGCGCTTCTCGGAGGCCCGGCGGATCGGCATCCAGCAAGCTACTTTTTATG	yes	Fungi	Ascomycota	Dothideomycetes	Pleosporales	Periconiaceae	Periconia		SH0949757.09FU / SH0942222.10FU	Periconia sp.	Identical to this eDNA-based clade with names in Periconia.	plant_pathogen	plant_pathogen	YES	YES	0	0	0	0	0	0	0	0	0	0	0	0	0	0	0	0	0	0	0	0	0	0	0	0	0	0	0	0	0	0	0	0	0
OTU_557	ACACCCTCAAGCACTGCTTGGTGTTGGGCGTCTGTCCCGCCTTTGCGCGTGGACTCGCCCCAAAGTCATTGGCGGCGGTCGTGCCGGCTCCTCGCGCAGCACATTTGCGCTTCTCGGAGGCCCGGCGGATCGGCATCCAGCAAGCTACTTTTTATG	yes	Fungi	Ascomycota	Dothideomycetes	Pleosporales	Periconiaceae			NA, closesto to SH0949733.09FU / SH0942209.10FU	Periconiaceae sp.	94% match to some SHs with Periconia species. P. hispidula only known species from Finland in this genus.	unclassified	#N/A	NO	NO	0	0	0	0	0	0	0	0	0	0	0	0	0	0	0	0	0	0	0	0	0	0	0	0	0	0	0	0	0	0	0	0	0
OTU_152	CACCACTCAAGCACTGCTTGGTATTAGGCCATCGTCCCCCGCAAGGTGGGCGTGCCTCAAACACCTCGGCGGAGCCTCACCGGCTTTGGGCGTAGTAGAATTTCTCAACGTCTTATAAGTACCGGTCTGACTCTTTTGCCGCTAAACACCAAACTTTTAAA	yes	Fungi	Ascomycota	Dothideomycetes	Capnodiales	Capnodiales family incertae sedis	Perusta		SH1240566.09FU / SH0926023.10FU	Perusta cf. inaequalis	Identical matches to this SH with a lot of sequences, mostly from soil and conifer needles and lichens and dust - global. Most names go to Perusta and in UNITE this is labelled P. inaequalis based on ex-type sequence.	saprotroph	unspecified_saprotroph	YES	YES	0	0	0	0	0	1	0	0	0	0	0	0	0	0	0	0	0	0	0	0	0	0	0	0	0	0	0	0	0	0	0	1	0
OTU_112	CACCACTCAAGCCTGGCTTGGTATTGGGCGTCGGGGTGCTCCCCGTGCCTCGATTTCACCGGCTGGACCGTCCGATTCTCAGCGTTGTGGCAACAAATTCGCTGGCGGAGACGACGGTGCACGCCGTTAAACCTTTTATCTCA	yes	Fungi	Ascomycota	Dothideomycetes	Capnodiales	Extremaceae	Petrophila	incerta	SH1084335.09FU / SH0842946.10FU	Petrophila incerta	Identical to this small SH with the type sequence from Petrophila incerta.	saprotroph	unspecified_saprotroph	YES	YES	0	0	0	0	0	0	0	0	0	0	0	0	0	0	1	0	0	0	0	0	0	0	0	0	0	0	0	0	0	0	0	0	0
OTU_464	CCCCCCCACTCAAGCACTTTTTTCTAATCCAAAATCGTGCTTGGATTATTTTGGATGAGCAGCTGTCAAAGGCTGCTGTCCATAAATTCATTGGCAGTATGGTTTGTTCTTTCCAGGCTGAGCGTGATAAATTTACACTTATACCGTTCAATATTGGAGGCATTGTACTCGCCCTTAACCCACAATATCAATAACTTAAGTAAATTTTTGTTATTT	yes	Fungi	Ascomycota	Pezizomycetes	Pezizales	Pezizaceae	Peziza	vesiculosa	SH1110338.09FU / SH0739753.10FU	Peziza vesiculosa	Identical to this SH including reference specimens from Denmark and Estonia.	saprotroph	soil_saprotroph	NO	YES	0	0	0	0	0	0	0	0	0	0	0	0	0	0	0	0	0	0	0	0	0	0	0	0	0	0	0	0	0	0	0	0	0
OTU_102	TCAACCATCAAGCTCTGCTTGGCATTGATTGTCACCCCCCTCCCCGGGGGGCGCGATCTAAACTGGTCGGCTGTGGTCTGTGAACCGTTGGCGTTAGTAAAAACTTCCCGCTACTCGGTAACAGGTCGCAAGCCTCCAAAACCCAACACCTCAA	yes	Fungi	Ascomycota						SH1310867.09FU / SH0737716.10FU	Pezizomycotina sp. 1	Identical matches to this SH with global coverage but no fruiting-body evidence, eDNA reads from soil but also Pinus ponderosa and Sorghum -> maybe plant-associated endophyte or something. Labelled Pezizomycotina in UNITE.	unclassified	#N/A	YES	YES	0	0	0	0	0	0	0	0	0	0	1	0	1	0	0	0	0	0	0	0	0	0	0	0	0	0	0	0	0	0	0	0	0
OTU_299	TCAACCATCAAGCTCTGCTTGGCATTGGGTGTCGACCCCCCCTCACCGGGTGGTCTCGCCTCAAACTGTTCGGCGGTGGCTCAGGGCCTCAAGCGTTAGTAATACTTCCCGCTTCGGAGAAACTGAGTTGCCTGCCTCCAGAAACCCCCATCTCAA	yes	Fungi	Ascomycota	Arthoniomycetes	Lichenostigmatales	Phaeococcomycetaceae	Phaeococcomyces		SH0943928.09FU / SH0843871.10FU	Phaeococcomyces cf. eucalypti	INSD entry as best match, OP467402 (eDNA in Ulmus glabra (leaves?) in Lithuania). Perfect matches to SH0943928.09FU which is Phaeococcomyces eucalypti Crous & R.G. Shivas in UNITE based on ex-type sequence, from soil eDNA/air/Pinus ponderosa, global distribution.	saprotroph	unspecified_saprotroph	YES	YES	0	0	0	0	0	0	0	1	0	0	0	0	0	0	0	0	0	0	0	0	0	0	0	0	0	0	0	0	0	0	0	0	0
OTU_310	CACCACTCAAGCACAGCTTGGTTTTGGGCTCCGCGGACACGCGAGCCTCAATGACACCGGCCGAGCACCCGACCTCCGAGCGTAGAAGCATCGTTTCGCTCTCGAGTTAGGGGACCCGCGCCGCAAAAACCTCTTTAACAAA	yes	Fungi	Ascomycota	Dothideomycetes	Capnodiales	Phaeothecaceae	Phaeotheca		SH1041373.09FU	Phaeotheca sp.	Identical matches to this SH, with Finnish eDNA material, no good fruiting-body reference material. Also found from Parmeliopsis ambigua and Bryoria fuscencens.	plant_pathogen	plant_pathogen	YES	YES	0	0	0	0	0	1	0	0	0	0	0	0	0	0	0	0	0	0	0	0	0	0	0	0	0	0	0	0	0	0	0	0	0
OTU_435	AAACATCATCCCATCGGGTTTCCGATGGCATGGACTTGGGTGTTGCCGTCCGGCTCGCCTCAAAAGCCTTAGTGGTTCGATCGAATCTGGCGTAATAAGTTTCGCTGGCCTAGTGACGTCTGCTTTACCCGTCTTCTGACATTTTTG	yes	Fungi	Basidiomycota	Tremellomycetes	Tremellales	Phaeotremellaceae	Phaeotremella		SH0998583.09FU	Phaeotremella sp. 1	Identical matches to this SH with eDNA-based Phaeotremella reads, also from bryophyte leaves.	other_parasite	mycoparasite	YES	YES	0	0	0	0	0	0	0	0	0	0	0	0	0	0	0	0	0	0	0	0	0	0	0	0	0	0	0	0	0	0	0	0	0
OTU_504	TATTCTCAACCTTCATAACTTTTGTTATCGAAGGCTTGGATTTGGAGGTTGTGCTGGCTTCTCGTCAAGTCGGCTCCTCTTAAAAGCATTAGCGTGAGTGTAACGGATCGCTTCGGTGTGATAATTATCTGCGCCGTGGTCGTGAAGTAACATAAGCTTGCGCTTCTAACCGTCCTTCAGCTGGACAAATTTACTCTGAC	yes	Fungi	Basidiomycota	Agaricomycetes	Polyporales	Phanerochaetaceae	Phanerochaete	sordida	SH1216983.09FU / SH1024882.10FU	Phanerochaete sordida	Identical to this SH with Swedish reference material (Vasililauskas)	wood-decaying	wood_saprotroph	YES	YES	0	0	0	0	0	0	0	0	0	0	0	0	0	0	0	0	0	0	0	0	0	0	0	0	0	0	0	0	0	0	0	0	0
OTU_358	AATTATCAACTTCATAGTTTTATTACTTTGAAGCTTGGATTTGGAAGCTTGCTGGCTCTCTAGTCGGCTCTTCTTAAATGTATTAGCTGCTTGTCCGCGGGTTGGCTCAGAGTGTGATAAGTATCTACACTTGGTGGCTGCTTGCTTGGATGTGGCTTCTAATCGTCTTCGGACAACCTTTTAAG	yes	Fungi	Basidiomycota	Agaricomycetes	Polyporales	Polyporales family incertae sedis	Phlebiella		SH0895816.09FU	Phlebiella/Xenamastella cf. vaga	99-98 % matches to this SH with reference samples from Estonia, Xenamastella vaga known from Finland as Phlebiella vaga, not on Finnish list but some samples collected in laji.fi. 4 sequence variants, not very close to each other so may include cryptic lineages, all give some environmental reads and 98% match to X. vaga or X. aff. vaga in BLAST.	wood-decaying	wood_saprotroph	NO	YES	0	0	0	0	0	0	0	0	0	0	0	0	0	0	0	0	1	0	0	0	0	0	0	0	0	0	0	0	0	0	0	0	0
OTU_342	AATTCTCAACTTCTAATACTTTTTTGTATCAGAAGCTTGGATTTGGAGGCTCGTGCTGGCTCTCTCGTTAGAGTCGGCTCCTCTTAAATGAATTAGCGTGAATCACTATGGATCGCTTCGGTGTGATAATTATCTGCGCCGTAGTCGTGAAGTATTAATAAAAGTTCTCGCTTCTAATCGTCCTTCACGGGACAATTAACCCTGACT	yes	Fungi	Basidiomycota	Agaricomycetes	Polyporales	Phanerochaetaceae	Phlebiopsis	gigantea	SH1216901.09FU / SH1024921.10FU	Phlebiopsis gigantea	Identical matches to this large global SH with reference material from Finland (Miettinen).	wood-decaying	wood_saprotroph	YES	YES	0	0	0	0	0	0	0	0	0	0	0	0	0	0	0	0	0	0	0	1	0	0	0	0	0	0	0	0	0	0	0	0	0
OTU_522	AATTCTCAAACCTCTTTGACTTTATTGGCAAAGAGGCTTTGGATGTGGGGGTTGCTGGCTTTCACGAGTCAGCTCTCCTTAAATACATTAGTGGTTACTGTTCTCCACTTCCTGGTGTGATAATATCTACGCCTAGTGGAGATGTTAAGTGTAGCTGCTCTCTAACCGTCCATGCAATGTGGACAACTTGAACC	yes	Fungi	Basidiomycota	Agaricomycetes	Agaricales	Porotheleaceae	Phloeomana	speirea	SH1145659.09FU / SH0860096.10FU	Phloeomana speirea	Identical to excellent matches to this SH with Finnish reference material (Kytövuori).	wood-decaying	wood_saprotroph	NO	YES	0	0	0	0	0	0	0	0	0	0	0	0	0	0	0	0	0	0	0	0	0	0	0	0	0	0	0	0	0	0	0	0	0
OTU_303	AATTCTCAATCTTACCATCTTTTTTAGTTGGGAAAGACTTGGATGTGGGGGGAAATTTTTTGGAGGTTTTTCGAAGCCTTCTCCCCTGAAATGCATTAGCTGGATGCTCGCGCAGACAGTCTATTGGTGTGATAATTATCTACGCCATTAGTTGACTGCCATTAGTAGCTCCGCTTCTAACTGTCTTTGGACAATTTATGACA	yes	Fungi	Basidiomycota	Agaricomycetes	Agaricales	Strophariaceae	Pholiota		SH1243422.09FU / SH0759014.10FU	Pholiota cf. conissans	Excellent matches to this SH with Finnish material labelled P. conissans (Kytövuori & Toivanen). The name of this SH is unclear, P. pusilla and prolixa are North American taxa, the next close SH is SH1243420.09FU which may be the real P. conissans but no Finnish material (Mediterranean sequences) and then next close to SH SH1243432.09FU which is Pholiota cf. terrestris from South America only. So…	wood-decaying	wood_saprotroph	NO	NO	0	0	0	0	0	0	1	0	0	0	0	0	0	0	0	0	0	0	0	0	0	0	0	0	0	0	0	0	0	0	0	0	0
OTU_233	AATTCTCAACCTTATCAGCTTTTGTTGATAATGGCTTGGATGTGGGGGTTTATTGCTGGCTTCTAACGAGGTTGGCTCCCCTTAAATACATTAGCTGGTTGCCTTGTGCAGACATGTCTATTGGTGTGATAATTATCTACGCTGTGGACTTTCTGCCAGTATTTAGCACCGCTTCTAACTGTCTGTTAACTTGGACAACATATGACA	yes	Fungi	Basidiomycota	Agaricomycetes	Agaricales	Strophariaceae	Pholiota	squarrosa	SH0980252.09FU / SH0943698.10FU	Pholiota squarrosa	Identical matches to this good SH with reference material from Kytövuori/Finland.	wood-decaying	wood_saprotroph	YES	YES	0	0	0	0	0	0	0	0	0	0	0	0	0	0	0	0	0	0	0	0	0	0	0	0	0	0	0	0	0	0	1	0	0
OTU_271	CAACCCCTCAAGCCGCTCTGGCTTGGTCTTGGGGCTCGCCCGCATCTGCGCGGCGTCCCTTAAACCCAGTGGCGGAACCGGTGGTGCTCTCCGCGTAGTCACGTTCTCGCGACAGGGCGACACTGGATCCAGCCAAAAAGACCCACGGCGCCTTTGCGCGACGTGTCTCTTCTCAAT	yes	Fungi	Ascomycota	Leotiomycetes	Erysiphales	Erysiphaceae	Phyllactinia		SH1028964.09FU / SH0978287.10FU	Phyllactinia sp. (alni/betulae/fraxini?)	Identical matches to large clade with many names in Phyllactinia, names on Finnish list include P. betulae, alni(cola), fraxini(cola).	plant_pathogen	plant_pathogen	NO	YES	0	0	0	0	0	0	0	0	0	0	0	0	1	1	0	0	0	0	0	0	0	0	0	0	0	0	0	0	0	0	0	0	0
OTU_235	CAACCCTCAAGCACTGCTTGGTATTGGGCCTCGTCCCCGCGACGTGCCCGCAATTTCGTGGCGGTCCAGTGAGACTTGAAGCGTAGCAAGATTTATATCCCGCTTTGCAAGCTTCTCGCTGCGTGCCGGCCAAACAACCTTTCTATTTTTCAAT	yes	Fungi	Ascomycota	Lecanoromycetes	Caliciales	Physciaceae	Physcia		SH0903213.09FU	Physcia sp.	Large diffuse SH with Physcia species, e.g. P. tenella/stellaris/adscendens/caesia/dubia/more. ITS2 seems not to allow species-specific delimitation in Physcia.	lichen-forming	lichenized	YES	YES	0	0	0	0	0	0	0	0	0	0	0	0	0	0	1	0	0	0	0	0	0	0	0	0	0	0	0	0	0	0	1	0	0
OTU_347	TATTCTCAATTCTCTTGGTTTCTGCCAAGGTGATATTGGACTTGGAGGCTATTGCCGGCATCATCTCTGAAGCCGGCTCCTCTTAATTGAATCAGTGTGAACATTCACTTCATACTTGGTGTGATAATTATCTACACTATGTTTGAGTGATACAGCTTCATGCTTCGAATCGTCGCAAGACACCGCTTTGAC	yes	Fungi	Basidiomycota	Agaricomycetes	Polyporales	Meruliaceae	Physisporinus	sanguinolentus	SH1197629.09FU / SH0953831.10FU	Physisporinus sanguinolentus	Identical matches to this SH with Estonian fruiting body reference sequences.	wood-decaying	wood_saprotroph	YES	NO	0	0	0	0	0	0	0	0	0	0	0	0	0	0	0	0	0	0	1	0	0	0	0	0	0	0	0	0	0	0	0	0	0
OTU_040	CCTTCTTGGAGCGGAGCTTCAGACCTGGCGGGCTGTCCCTGTGGACGGCGCGCCCAAAGCGAGGGGCCTTCTGCGCGAACTAGACTGTGCGCGCGGGGCGGCCGGCGAACTTATACCAA	yes	Fungi	Ascomycota	Saccharomycetes	Saccharomycetales	Pichiaceae	Pichia	fermentas	SH1040889.09FU/ SH0904769.10FU	Pichia fermentas	Identical to this large SH with P. fermentas type culture sequence reference from NL.	saprotroph	nectar/tap_saprotroph	YES	YES	0	0	0	0	0	0	0	0	0	0	0	0	0	0	0	0	0	0	0	1	0	0	0	1	1	1	0	0	0	0	0	0	0
OTU_010	TTTCCTTCTTGCGCAAGCAGAGTTGAGAACAGGCTATGCCTTTTTCGAAATGGAACGTCGTGGACGAAGTGAACTAAACTTTTAGCACGCTTTGGCCGCCGAACTTTTAACTAA	yes	Fungi	Ascomycota	Saccharomycetes	Saccharomycetales	Pichiaceae	Pichia	kluyveri	SH1004445.09FU	Pichia kluyveri	Identical matches to this SH with P. kluyveri type culture sequence.	saprotroph	nectar/tap_saprotroph	YES	YES	0	1	0	1	0	0	0	1	0	1	1	1	0	0	1	1	1	1	1	1	1	1	1	0	1	0	1	0	0	1	1	1	0
OTU_016	CCATCTTGCGCGTGCGCAGAGTTGGGGGAGCGGAGCGGACGACGTGTAAAGAGCGTCGGAGCTGCGACTCGCCTGAAAGGGAGCGAAGCTGGCCGAGCGAACTAGACTTTTTTTCAGGGACGCTTGGCGGCCGAGAGCGAGTGTTGCGAGACAACAAAAA	yes	Fungi	Ascomycota	Saccharomycetes	Saccharomycetales	Pichiaceae	Pichia	kudriavzevii	SH0988142.09FU	Pichia kudriavzevii	Big clade, identical to this SH with reference type material from P. kudriavzevii. Yest from fruit, known also from eDNA, can be pathogenic, previously known as Candida krusei.	saprotroph	nectar/tap_saprotroph	YES	YES	0	0	0	0	0	0	0	0	0	1	0	1	1	0	1	1	0	0	0	0	0	0	0	0	1	0	0	0	0	1	1	0	0
OTU_011	CCTTCTTGGAACTTTTGTTAAAGAAAGATCCAGAGCTGGCCGTGCCACTGGCCCGGCCGAAAAGAAACGTTGCGGACGAAGCGAACTACATCGGGACGCTTTGGCCGCCGAGCGAAAATATATCATTGA	yes	Fungi	Ascomycota	Saccharomycetes	Saccharomycetales	Pichiaceae	Pichia	mandshurica	SH0949618.10FU	Pichia mandshurica	Identical matches to this SH with ex-type sequence material.	saprotroph	nectar/tap_saprotroph	YES	NO	0	1	1	1	1	1	1	1	0	0	0	1	1	1	0	0	1	0	1	0	1	1	1	1	1	1	1	0	1	1	1	1	0
OTU_036	CCTTCTTGCGCGTGCGCAGAGTTGGAGGGGTCTTGTGGCCCTTCTGAAAAGAAACGCGCGGGCGAAGCGAACTATATTGGGACGCTTGGCCGCCGAACTTACTACTAA	yes	Fungi	Ascomycota	Saccharomycetes	Saccharomycetales	Pichiaceae	Pichia		SH1005083.09FU	Pichia/Candida sp. 1	Identical to few small SHs, difficult to label, small cluster.	saprotroph	nectar/tap_saprotroph	NO	NO	0	0	0	1	0	0	0	0	1	0	0	0	0	0	0	1	0	1	0	1	1	0	1	0	0	0	0	0	0	0	0	1	0
OTU_013	CCTTCTTGCGCCAGCGCAGAGTTGGAGGGGTGTAGTGCCCTTCTGAAAAGAAACGTGCGGGCGAAGCGAACTATATTGGGACGCTTGGCCGCCGAACTTTTATTAA	yes	Fungi	Ascomycota	Saccharomycetes	Saccharomycetales	Pichiaceae	Pichia		SH1004163.09FU	Pichia/Candida sp. (pseudolambica/inconspicua)	Identical matches to this SH with multiple culture-derived sequences.	saprotroph	nectar/tap_saprotroph	YES	NO	0	0	0	0	0	0	0	0	0	0	1	0	0	0	0	1	1	1	1	1	1	1	1	1	1	1	0	1	0	0	0	1	0
OTU_366	AATTCTCAACTCCGATCGATTTGTTTCGACCTCGGAGCTTGGACTTTGGAGCGTGCTGGCGTCGGTCGGCTCCTCTCAAATGCATCAGCGGAATCTAACGTTTCGGACGTCAGTGTGATAATCATGTTGCGCTGTCCTCCGATCCTGAAAGCCTGCTCATAATGGTCTTCGGACAACTTCATATCAA	yes	Fungi	Basidiomycota	Agaricomycetes	Atheliales	Atheliaceae	Piloderma		SH0943302.09FU / SH1024182.10FU	Piloderma sp.	98% matches to this SH with living reference material from Netherlands.	ectomycorrhizal	ectomycorrhizal	YES	NO	0	0	0	0	0	0	0	0	0	0	0	0	0	0	1	1	0	0	0	0	0	0	1	0	0	0	0	0	0	0	0	0	0
OTU_172	AATCATCAACTCTATTTACTTTTGTGAATAGGGCTTGGACTTGGAGGTTTTGCCGGTACTTGTGATCGGCTCCTCTTGAATGCATTAGCTTGAACCTTTGTGGATCAGCTTATCGGTGTGATAATTGTCTACGCCGTTACTGTGAAGCATATATTAAAGGGCTCGGCTTCTAATCGTCCTTTACGGGACAATAACTTTGAC	yes	Fungi	Basidiomycota	Agaricomycetes	Polyporales	Polyporales family incertae sedis	Piptoporus	betulinus	SH1172193.09FU / SH0757823.10FU	Piptoporus betulinus	Identical matches to this SH with Finnish (Dai) and other fruiting body references, treated as Fomitopsis betulina in UNITE.	plant_pathogen	plant_pathogen	YES	YES	0	0	0	0	0	1	0	0	0	0	0	0	0	0	0	0	0	0	0	0	0	0	0	0	0	0	0	0	0	0	0	0	0
OTU_640	ATTGAAGCCTCCTGCCAATTTCCTTTTGACAGGTATTGTGCAGGGTGGATGTTGGCCTCCCGTGAGCTCTCTTTCGTCTCATGGTTGGTTGAAAATTGAGACCTTGGTAGGGTGTGCCATGATAAATGGTGGTTGTGTGACCCACGAGACCAATCATGTGTTGCTCTATTAAATTTGGGCTCTTTTACCCATTTGCGTTTCTAAACGCTCGTG	no	Plantae	Tracheophyta	Magnoliopsida	Fabales	Fabaceae	Pisum		NA	Pisum sativum	Seems like a contaminant but can be from dry plant material, granivory. pollen etc.	vascular plant	#N/A	NA	NA	0	0	0	0	0	0	0	0	0	0	0	0	0	0	0	0	0	0	0	0	0	0	0	0	0	0	0	0	0	0	0	0	0
OTU_564	CACCCCTCGAGCTCAGCTCGGTATTGAGGGAATCGCCCCCCGGGGCGCCCTCGAAATTTAGCGGTGACTCAGCAAGTCTTCGAGCGAATAAAACTTTTACGTTCCGCTGAAGAAGATCCAGCTAGGCCTGCCGGACAAACTACATATCTAC	yes	Fungi	Ascomycota	Lecanoromycetes	Baeomycetales	Trapeliaceae	Placynthiella		NA, closest to SH0972448.09FU / SH0925126.10FU	Placynthiella icmalea/dasaea	96% match to SH with both species, also better matches to individual sequences of P. icmalea and P. dasaea. Difficult to say which and clustering not sharp so treat together.	lichen-forming	lichenized	NO	YES	0	0	0	0	0	0	0	0	0	0	0	0	0	0	0	0	0	0	0	0	0	0	0	0	0	0	0	0	0	0	0	0	0
OTU_405	CACCTCTCGAGCTCAGCTCGGTATTGAGGGTCGTCCCCCGGGGCGCTCTCGAAATTTAGCGGTGACTTGGTTGGTCTTCGAGCGAATAAAACATTAACGCGTTCCGCTTGAGAAGATCAAGACGGGTCTGCCGGACAAACCTCATAATCTAC	yes	Fungi	Ascomycota	Lecanoromycetes	Baeomycetales	Trapeliaceae	Placynthiella	uliginosa	SH0972455.09FU / SH0925141.10FU	Placynthiella uliginosa	99% match to this single-sequence SH with AFTOL reference, so trust that this is P. uliginosa.	lichen-forming	lichenized	YES	NO	0	0	0	0	0	0	0	0	0	0	0	0	0	0	0	0	0	0	0	0	0	0	0	0	0	0	0	0	0	0	0	0	0
OTU_128	GTACTCTCAAGCCTTGCTTGGTGTTGGGTGTTTGTCTTTGCTCTGCCTAGACTCGCCTTAAATATATTGGCAGCCGGTATTTTGGTTTGAAGCGCAGCACATTTGCTTTTCAAATCTTTATTATTGGTACCCATAAGCATTTTAACAC	yes	Fungi	Ascomycota	Dothideomycetes	Pleosporales				SH0907129.09FU /bSH0740764.10FU	Pleosporales cf. Phaeosphaeria 1	Identical to great matches to this global SH with eDNA reads from soil, some plant leaf reads etc. mostly from Europe.	unclassified	#N/A	NO	YES	0	0	0	0	0	0	0	0	0	0	0	0	0	1	0	0	0	0	0	0	0	0	0	0	0	0	0	0	0	0	0	0	0
OTU_529	GTACTCTCAAGCCTTGCTTGGTGTTGGGTGCTTGTCTTTGCTTTGCGTAGACTCTCCCTAAATACATTGGCAGCCGATATATTGGTTTGAAGCGCAGCACAATTGCTATTCAGGCTTGTTGTATCAGCATCCACAAAGAATGATAACAC	yes	Fungi	Ascomycota	Dothideomycetes	Pleosporales				SH0907104.09FU / SH0740788.10FU	Pleosporales cf. Phaeosphaeria 2	Identical to this mostly eDNA SH with reads labelled Phaeosphaeria.	unclassified	#N/A	YES	YES	0	0	0	0	0	0	0	0	0	0	0	0	0	0	0	0	0	0	0	0	0	0	0	0	0	0	0	0	0	0	0	0	0
OTU_545	GTACTCTCAAGCCTTGCTTGGTGTTGGGTGTTTGTCTCTGCCTTGCTTAGACTCGCCTTAAATATATTGGCAGCCGGTACACTGGTTTGAAGCGCAGCACAATTGCATTTCAGGCTCTTAGTATTAGCATCCACAAAGATTATTAACAC	yes	Fungi	Ascomycota	Dothideomycetes	Pleosporales				SH1090908.09FU	Pleosporales cf. Phaeosphaeria 3	Identical to this mostly eDNA SH with reads labelled Phaeosphaeria.	unclassified	#N/A	YES	YES	0	0	0	0	0	0	0	0	0	0	0	0	0	0	0	0	0	0	0	0	0	0	0	0	0	0	0	0	0	0	0	0	0
OTU_241	ACACCCTCAAGCACTGCTTGGTGTTGGGCGTCTGTCCCGCCTTTGCGCGTGGACTCGCCCCAAAGTCATTGGCAGCGGTCTCTGGCACCTCAACGCGCAGTACAATGCGTCCGTCGGGGTGCCGTGGGCGCGACCATAAGCTATTTACCGT	yes	Fungi	Ascomycota	Dothideomycetes	Pleosporales				SH0896666.09FU	Pleosporales sp. 1	Identical mathces to this SH, difficult to name, some putative plant-interactions.	unclassified	#N/A	YES	YES	0	0	0	0	0	0	0	0	0	0	0	0	0	0	0	1	0	0	0	0	0	0	1	0	0	0	0	0	0	1	1	0	0
OTU_345	ACACCCTCAAGCTACGCTTGGTGTTGGGCGTCTGTCCCTGCTTTACGCAAGGACTCGCCCCAAATTTATTGGCAGCGGCATTGTCGGCTTCTTGCGCAGCACTTCGCGCCTTGAAGATCCCCGGCGGGCTTGCGTCCACTAAGAACCCCCCCA	yes	Fungi	Ascomycota	Dothideomycetes	Pleosporales				SH0958212.09FU / SH0959801.10FU	Pleosporales sp. 2	Identical matches to this SH, difficult to name, mostly from soil/air. Identical to China eDNA, Germany soil, Lithuania pond and Lithuania Pinus sylvestris xylem.	unclassified	#N/A	YES	YES	0	0	0	0	0	0	0	0	0	0	0	0	0	0	0	0	0	0	1	0	0	0	0	0	0	0	0	0	0	0	0	0	0
OTU_113	GTACTCTCAAGCTATGCTTGGTGTTGGGTGCTGTCTTTTATCAAGACTCGCCTTAAAATCATTGGCAGCCGGTATATTGGTTTAAAGCGCAGCACATTTTGCGTCTTGAATTTCTATATCAGCCCCCATAAAATATTTTTAACA	yes	Fungi	Ascomycota	Dothideomycetes	Pleosporales				SH0907135.09FU	Pleosporales sp. 3	Identical to good matches to this small Pleosporales SH. Clustering not ideal.	unclassified	#N/A	YES	YES	0	0	0	0	0	0	0	0	0	0	0	0	0	0	0	0	0	0	0	0	0	0	0	0	0	0	0	0	0	0	0	0	0
OTU_446	GTACCTTCAAGCTTTGCTTGGTGTTGGGTGTTTGTCCTCTCCCTCGTGTTTGGACTCGCCTTAAAACAATTGGCAGCCAGTGTTTTGGTATTGAAGCGCAGCACAAGTCGCGATTTAATCTAATAACACTTGCGTCCACAAGTACTTTTAAC	yes	Fungi	Ascomycota	Dothideomycetes	Pleosporales				NA	Pleosporales sp. 4	Best excellent match single eDNA read from soil. Next best SHs Parastagonospora avenae and Pezizomycotina singe-read SH.	unclassified	#N/A	YES	YES	0	0	0	0	0	0	0	0	0	0	0	0	0	0	0	0	0	0	0	0	0	0	0	0	0	0	0	0	0	0	0	0	0
OTU_454	GTACCCTCAAGCTCTGCTTGGTGTTGGGTGTTTGTCCTCTCCCCCGCGTTTGGACTCGCCTTAAAATAATTGGCAGCCAGTGTTTTGGTATTGAAGCGCAGCACAAGTCGCGATTTAATCTAATAACACTTGCGTCCACAAGTACTTTTAAC	yes	Fungi	Ascomycota	Dothideomycetes	Pleosporales				NA	Pleosporales sp. 5	Small clade, best match 96% to some soil eDNA read (Pleosporales), then ascomycetes near Parastagonospora.	unclassified	#N/A	NO	NO	0	0	0	0	0	0	0	0	0	0	0	0	0	0	0	0	0	0	0	0	0	0	0	0	0	0	0	0	0	0	0	0	0
OTU_530	GTACTCTCAAGCCTTGCTTGGTGTTGGGTGTTTGTCTCTGCTCTGCTTAGACTCGCCTTAAATATATTGGCAGCCGGTATACTGGTTTGAAGCGCAGCACATTTGCAATTCAAGCCTGCTATTATTGGTATCCACAAAGAATATCAACAC	yes	Fungi	Ascomycota	Dothideomycetes	Pleosporales				SH0907099.09FU	Pleosporales sp. 6	Identical to this large mostly eDNA-based clade.	unclassified	#N/A	YES	YES	0	0	0	0	0	0	0	0	0	0	0	0	0	0	0	0	0	0	0	0	0	0	0	0	0	0	0	0	0	0	0	0	0
OTU_554	GTACCTTCAAGCTTTGCTTGGTGTTGGGCGTTTTGTCTTTTCTCTTGTGATTAGACTCGCCTTAAAGTCATTGGCAGCCAGTGTTTTTGGTAGTAAGCGCAGCACATTTTGCGTCTTAGTCCTTAAATGGCGGCATCCATATAGCTACTTTTTCAC	yes	Fungi	Ascomycota	Dothideomycetes	Pleosporales				SH0942250.09FU	Pleosporales sp. 7	Identical to excellent matches to this SH mostly with eDNA data including names in Alternaria, Stagonospora, Phaeosphaeria.	unclassified	#N/A	YES	YES	0	0	0	0	0	0	0	0	0	0	0	0	0	0	0	0	0	0	0	0	0	0	0	0	0	0	0	0	0	0	0	0	0
OTU_555	ACACCCTCAAGCGCAGCTTGGTGTTGGGCGTCTGTCCCGCTCTCCGTAGCGCGGACTCGCCTCAAAGTCATTGGCAGCGGTCTCTGGCACCTCAACGCGCAGTACAATGCGTCCGTCGGGGTGCCGTGGGCGCGACCATAAGCTATTTACCGT	yes	Fungi	Ascomycota	Dothideomycetes	Pleosporales				NA	Pleosporales sp. 8	Small clade, best match 94% to some soil eDNA read (Pleosporales), then ascomycetes near various Pleosporales	unclassified	#N/A	NO	NO	0	0	0	0	0	0	0	0	0	0	0	0	0	0	0	0	0	0	0	0	0	0	0	0	0	0	0	0	0	0	0	0	0
OTU_369	AATTCTCAAACTCACATTTATTTGTGATGTTTGGATTGTTGGGGGTTGCTGGCTGTAACAAGTCGGCTCCTCTTAAATGCATTAGCAGGACTTCTCATTGCCTCTGCGCATGATGTGATAATTATCACTCATCAATAGCACGCATGAATAGAGTCCAGCTCTCTAATCGTCCGCAAGGACATTTTGACA	yes	Fungi	Basidiomycota	Agaricomycetes	Agaricales	Pleurotaceae	Pleurotus	pulmonarius	SH1290413.09FU / SH0822681.10FU	Pleurotus pulmonarius	Identical matches to this large global SH with fruiting body references from Sweden and Estonia, some other names but this seems to be P. pulmonarius s. str.	wood-decaying	wood_saprotroph	YES	YES	0	0	0	0	0	0	0	0	0	0	0	0	0	0	0	1	0	0	0	0	0	0	0	0	0	0	0	0	0	0	0	0	0
OTU_166	AATTCTCAAACTCACATTGGTTTTCCAATTGTGATGTTTGGATTGTTGGGGGCTGCTGGCTTTAACAAGTCGGCTCCTCTTAAATGCATTAGCAGGACTTCTCATTGCCTCTGCGCATGATGTGATAATTATCACTCATCAATAGCACGCATGAATAGAGTCTAGCTCTCCAATCGTCCGCAAGGACAATTTGACA	yes	Fungi	Basidiomycota	Agaricomycetes	Agaricales	Pleurotaceae	Pleurotus		SH1290420.09FU / SH0822671.10FU	Pleurotus sp. (abieticola?)	Identical matches to this SH which seems to be Far East species P. abieticola, not on Finnish checklist. Collection from Åland (Vauras) and Estonia is kept in Tartu living collection and go to this SH, but is from Sorbus twigs and not Picea as P. abieticola should be, maybe cryptic. Some Czech sequences labelled P. eryngii cluster here, this species is known from Finland only in cultivation.	wood-decaying	wood_saprotroph	NO	YES	0	0	0	0	0	1	0	0	0	0	0	0	0	0	0	0	0	0	0	0	0	0	0	0	0	0	0	0	0	0	0	0	0
OTU_647	CGCCCCCCACCGATCCACTCCCCGCCGTGGGAGTTCTCGAGTGAAAGTGGTCATCCCGGTGGCTTGTGAAGGCTTAAGGGTTGGCTGAAATGGAGGGAATTGGGCCGCCGTGGTGACACAGTCCGCGATCGGGTGATCCGAGCTCCTCCGGGAGCCCGGAATTTTTCTAAGTGCGTGGCTGTGTCCCCCAGTTGGTCGTGGTTACCTCATGCAGGTCGAGCGCGCCCCCCGCGGCGCGCGTCACGC	no	Plantae	Bryophyta	Bryopsida	Hypnales	Hylocomiaceae	Pleurozium		NA	Pleurozium schreberi	common forest floor moss in the area	bryophyte	#N/A	NA	NA	0	0	0	0	0	0	0	0	0	0	0	0	0	0	0	0	0	0	0	0	0	0	0	0	0	0	0	0	0	0	0	0	0
OTU_497	ACACCCCTCAAGCCTGGCTTGGTCTTGGGGCTCGCCGGCTCGGCGGCCCCTAAACGCAGTGGCGGTGCTGTTGTGCTCTCCGCGTAGTCATGTATCTCGCGCCAGGGCGGCGACGGCACCCGCCAGAACCCCAATTTTT	yes	Fungi	Ascomycota	Leotiomycetes	Erysiphales	Erysiphaceae	Podosphaera		SH0963336.09FU / SH0956002.10FU	Podosphaera cf. astericola	Identical to this SH with a few names in Podosphaera, labelled P. astericola, reference sequence chosen by typifying author.	plant_pathogen	plant_pathogen	NO	YES	0	0	0	0	0	0	0	0	0	0	0	0	0	0	0	0	0	0	0	0	0	0	0	0	0	0	0	0	0	0	0	0	0
OTU_433	CATCCTCTCAAGCCTGGCTTGGTCTTGGGGCGCGCCGGCTCGGCGTCCCCTAAACACAGTGGCGGTACCGTTGTGCTCTCCGCGTAGTCACGTATCTCGCGACAGAGTGGCGATGGGACCTGCCAGAATACACCTTCTTT	yes	Fungi	Ascomycota	Leotiomycetes	Erysiphales	Erysiphaceae	Podosphaera		SH0963348.09FU / SH0956013.10FU	Podosphaera sp.	Identical to excellent matches to this SH, species-level identification unclear, multiple species in the same SH.	plant_pathogen	plant_pathogen	NO	YES	0	0	0	0	0	0	0	0	0	0	0	0	0	0	0	0	0	0	0	0	0	0	0	0	0	0	0	0	0	0	0	0	0
OTU_436	AATTCTCAACTTCATCAGTTTTGTTATGAAGCTGTATGAGGCTTGGATGTGGGGGTTTGTGCAGAAAGCTTCACGGCGTGCTGCTCCCCTTAAATAAATTAGCGAGTTTAAACTAGGCTCCGTCTATTGGTGTGATAATTATCTACGCCGTGGATTGGGCTTAGACTTGCTTCTAACCGTCCGTAAGGACATACTTTTGACA	yes	Fungi	Basidiomycota	Agaricomycetes	Agaricales	Psathyrellaceae	Psathyrella		SH1198904.09FU / SH0965809.10FU	Psathyrella sp. (fibrillosa/trivialis)	Identical to excellent matches to this SH which includes P. fibrillosa sequences from Finland Kytövuori and P. borealis specimens from Norway.	saprotroph	wood_saprotroph	NO	YES	0	0	0	0	0	0	0	0	0	0	0	0	0	0	0	0	0	0	0	0	0	0	0	0	0	0	0	0	0	0	0	0	0
OTU_623	CACCCCCTCGCCACCCTCTCCCCTGTGGAGATGGGCAGGCGGATCTGGCCGTGTCTGTACTCCTTGAGAGAACAGGCTCGGCTGAAGAACAGAGGCTTGAGCATGGTCCCGCTGATAGGGCGCCAGCTTGGTAGGTAGCTTACGCTGCATGCCGCTGACTCCCCTAGGGACCTGTGCTGTAAAGCCGGCAGGAATCGGAGCGCAAGCTCCGAACTCTTAC	no	Plantae	Chlorophyta	Trebouxiophyceae	Chlorellales	Chlorellaceae	pyrenoidosa		NA	Pseudochlorella pyrenoidosa	Identical to CCAP264/3 and some BLAST results, 1 nt away from SAG 18.95 (epitype), both cultures P. pyrenoidosa based on Darienko et al. 2016 taxonomy. Known as photobiont of Lecidea assimilata Nyl. And L. granulosa Ach. Darienko et al. 2016 speculate this being somewhat rare, UNITE does match this quite well to given SH including eDNA reads.	potentially lichen photobiont	#N/A	NA	NA	0	0	0	0	0	0	0	0	0	0	0	0	0	0	0	0	0	0	0	0	0	0	0	0	0	0	0	0	0	0	0	0	0
OTU_001	ACACCCTCAAGCTCTGCTTGGTGTTGGGCGTCTGTCCCGCCTCCGCGCGTGGACTCGCCCCAAATTCATTGGCAGCGGTCCTTGCCTCCTCTCGCGCAGCACATTGCGCTTCTTGAGGGGCTCCGGTTCGCGTCCAACAAGCACATTTACCGT	yes	Fungi	Ascomycota	Dothideomycetes	Pleosporales	Didymosphaeriaceae	Pseudopithomyces		SH0991327.10FU	Pseudopithomyces sp.	Identical to large clade with type sequences from many species of Pseudopithomyces, plant pathogen.	plant_pathogen	plant_pathogen	YES	YES	1	1	1	1	1	1	1	1	1	1	1	1	1	1	1	1	1	1	1	1	0	1	1	1	1	1	1	1	1	1	1	1	1
OTU_441	AACCCTCTCATAAAACAACTTGATTGTTGCTTTGTGGATGTTGAGTGTTTGCTATCTTTGTATAGCTCACTTTAAATATATCAGTCACACTTTTCATGTAAGTTGGATTGACTTGGTGTAATAATTTAATCATCACATCAAGGAAAGTAGCAATACTTGCCATCTTTTGAAGGGAGAGACTCCTAAAAACACATAATTTTTTTTTAC	yes	Fungi	Basidiomycota	Pucciniomycetes	Pucciniales	Pucciniaceae	Puccinia	coronati-agrostidis	SH1173158.09FU / SH0885917.10FU	Puccinia coronati-agrostidis	Identical to excellent matches to this SH including ex-type strain sequence from Finland.	plant_pathogen	plant_pathogen	YES	NO	0	0	0	0	0	0	0	0	0	0	0	0	0	0	0	0	0	0	0	0	0	0	0	0	0	0	0	0	0	0	0	0	0
OTU_463	GTACCCTCAAGCTTTGCTTGGTGTTGGGCGTCTTTGTGTTGGGGGGCTTTACCCCCGATACTCGCCTTAAAATCATTGGCAGCCGGCCTACTGGTTCCGGAGCGCAGCACATTTTTTGCGCTCTTGTCCCGCCGCGGTCGCGCGTCCAGCAAGCCACACATTTTTTTTA	yes	Fungi	Ascomycota	Dothideomycetes	Pleosporales	Pleosporaceae	Pyrenophora	tritici-repentis	SH1295125.09FU / SH0761982.10FU	Pyrenophora tritici-repentis	Identical to excellent matches to a few SHs combined in UNITE 10, includes reference specimens and strains but not from Finland.	plant_pathogen	plant_pathogen	YES	YES	0	0	0	0	0	0	0	0	0	0	0	0	0	0	0	0	0	0	0	0	0	0	0	0	0	0	0	0	0	0	0	0	0
OTU_480	CACCACTCAAGCCTCGCTTGGTATTGGGCGCCGCGAGTCTCTCGCGCGCCTCAAAGTCTCCGGCTAGGCGGTTCGTCTCCCAGCGTTGTGGCAACTATTCGCAGAGGAGTTCGAGTCGTCGCGGCCGTTAAATCTTTCAAA	yes	Fungi	Ascomycota	Dothideomycetes	Capnodiales	Mycosphaerellaceae	Ramularia		SH0995195.09FU / SH0972258.10FU	Ramularia sp. group 1	Very large clade, identical to this very large global SH with multiple ex type sequences of various species in Ramularia. Treat at the generic level, clustering not ideal.	plant_pathogen	plant_pathogen	YES	NO	0	0	0	0	0	0	0	0	0	0	0	0	0	0	0	0	0	0	0	0	0	0	0	0	0	0	0	0	0	0	0	0	0
OTU_198	CACCACTCAAGCCTCGCTTGGTATTGGGCGTCGCGAGTCTCTCGCGCGCCTTAAAGTCTCCGGCTGTTTGACCCGTCTCCCAGCGTTGTGGCAACTATTTCGCAGTGGAGTTCGAGTTGGATCGGCCGTTAAATCTTTCAAA	yes	Fungi	Ascomycota	Dothideomycetes	Capnodiales	Mycosphaerellaceae	Ramularia		SH0995195.09FU / SH0972258.10FU	Ramularia sp. group 2	Identical matches to this large SH with multiple ex type sequences of various species in Ramularia. ITS2 not enough for species delimitation.	plant_pathogen	plant_pathogen	YES	YES	0	0	0	0	0	0	0	0	0	0	0	0	0	0	0	0	0	0	0	0	0	0	0	0	0	0	0	0	0	0	0	0	0
OTU_490	CACCACTCAAGCCTCGCTTGGTATTGGGCGTCGCGAGTCTCTCGCGCGCCTCAAAGTCTCCGGCTGTACGACCCGTCTCCCAGCGTTGTGGCAACTATTTCGCAGTGGAGTTCGGTTCGGCATGGCCGTTAAATCTTTCAAA	yes	Fungi	Ascomycota	Dothideomycetes	Capnodiales	Mycosphaerellaceae	Ramularia		SH0995195.09FU / SH0972258.10FU	Ramularia sp. group 3	Identical to same large SH	plant_pathogen	plant_pathogen	YES	YES	0	0	0	0	0	0	0	0	0	0	0	0	0	0	0	0	0	0	0	0	0	0	0	0	0	0	0	0	0	0	0	0	0
OTU_579	CACCACTCAAGCCTCGCTTGGTATTGGGCGTCGCGAGTCTCTCGCGCGCCTTAAAGTCTCCGGCTGAGCGGTTCGTCTCCCAGCGTTGTGGCAACTATTTCGCAGTGGAGTTCGAGTCGTCGCGGCCGTTAAATCTTTCAAA	yes	Fungi	Ascomycota	Dothideomycetes	Capnodiales	Mycosphaerellaceae	Ramularia		SH0995195.09FU / SH0972258.10FU	Ramularia sp. group 4	Identical to same large SH, this group probably has multiple taxa.	plant_pathogen	plant_pathogen	YES	NO	0	0	0	0	0	0	0	0	0	0	0	0	0	0	0	0	0	0	0	0	0	0	0	0	0	0	0	0	0	0	0	0	0
OTU_133	AATCATCATGGTCATGATCTTTAATTAATCATGGCTTGGTTTTGGAGGTTATGTTGGCTTTTTATTAAGTTGACTCCTCTTAAATACATTAGCTCAGTGTTTAATGCTTAGAGCGGTTCACGGTGTGATAATTATCTACACTTCAACCAATTTAAGTTAGCTGGCTTCTAATCGATCCTTAGTGATCACTTTGTGT	yes	Fungi	Basidiomycota	Agaricomycetes	Hymenochaetales	Hymenochaetales family incertae sedis	Resinicium	bicolor	SH1252020.09FU / SH0860289.10FU	Resinicium bicolor	Identical matches to this SH, large SH with AFTOL-verified reference data, also from Finland. Only cluster with the genus Resinicium in our dataset, apparently other species R. pinicola and R. furfuraceum don't have sequence data.	wood-decaying	wood_saprotroph	YES	YES	0	0	0	0	0	0	0	0	0	0	0	0	0	0	0	0	0	0	0	0	1	0	1	0	1	0	0	0	0	0	0	0	0
OTU_204	CAAACCCACACATAACATTTGTTTATGTGGTGATGGGTCGCATCGCTGTTTTATTACAGTGAGCACCTAAAATGTGTGTGATTTTCTGTCTGGCTTGCTAGGCAGGAATATTACGCTGGTCTCAGGATCTTTTTTTTTGGTTCGCCCAGGAAGTAAAGTACAAGAGTATAATCCAGTAACTTTCAAA	yes	Fungi	Mucoromycota	Mucoromycetes	Mucorales	Rhizopodaceae	Rhizopus		SH1193255.09FU	Rhizopus sp. (arrhizus/oryzae)	Identical matches to this large SH with culture sequences from e.g. R. arrhizus and R. oryzae.	saprotroph	soil_saprotroph	YES	YES	0	0	0	0	0	0	0	0	0	0	0	0	0	0	0	0	0	0	0	0	0	0	0	0	0	0	0	0	0	0	0	0	0
OTU_260	AATCTTCAACCCACCTCTTTCTTAGTGAATCTGGTGGTGCTTGGTTTCTGAGCGCTGCTCTGCTTCGGCTTAGCTCGTTCGTAATGCATTAGCATCCGCAACCGAACTTCGGATTGACTTGGCGTAATAGACTATTCGCTGAGGATTCTAGTTTACTAGAGCCGAGTTGGGTTAAAGGAAGCTCCTAATCCTAAAGTCTATTTTTTTG	yes	Fungi	Basidiomycota	Microbotryomycetes	Sporidiobolales	Sporidiobolaceae	Rhodotorula		SH0877557.10FU	Rhodotorula cf. diobovata	Identical matches to this large SH with multiple types and ex-type sequences. Call this R. cf. diobovata, this is what UNITE calls it based on type sequences.	saprotroph	unspecified_saprotroph	YES	YES	0	0	0	0	0	0	0	0	0	0	0	0	0	0	0	1	0	0	0	0	0	0	0	0	0	0	0	0	0	0	0	1	0
OTU_029	AATACTTCAACCCTCCTCTTTCTTAATGATTGAAGAGGTGTTTGGTTTCTGAGCGCTGCTGGCCTTTACGGTCTAGCTCGTTCGTAATGCATTAGCATCCGCAATCGAACTTCGGATTGACTTGGCGTAATAGACTATTCGCTGAGGAATTCTAGTCTTCGGACTAGAGCCGGGTTGGGTTAAAGGAAGCTTCTAATCAGAATGTCTACATTTTAAG	yes	Fungi	Basidiomycota	Microbotryomycetes	Sporidiobolales	Sporidiobolaceae	Rhodotorula		SH1008722.09FU / SH0877593.10FU	Rhodotorula mucilaginosa/dairenensis	Identical match to this large SH with ex-type sequences from R. dairenensis but also a lot of R. mucilaginosa.	saprotroph	unspecified_saprotroph	YES	YES	0	0	1	0	0	0	0	0	0	0	0	0	0	0	0	0	0	1	0	0	0	0	1	0	1	0	1	0	0	0	0	0	0
OTU_226	CAACCCTCAAGCCCCGGCTTGGTCTTGGGCCCGCCATCCATGGCCCGCCTCAAAAGCAGTGGCGGCCCCGTCCGGTCTCAAGCGTAGTACTACTCGTCGCTTGTCGGGCTCGGGCGGCGGCCGGCCAGCAAGCCCCTCACACACCA	yes	Fungi	Ascomycota	Leotiomycetes	Rhytismatales	Rhytismataceae	Rhytisma	acerinum	SH1021561.09FU	Rhytisma acerinum	Identical to excellent matches to this SH with reference specimen sequences from e.g. Estonia.	plant_pathogen	plant_pathogen	NO	NO	0	0	0	0	0	0	0	0	0	0	0	0	0	0	0	0	0	0	0	0	0	0	0	0	1	0	0	0	0	0	0	0	0
OTU_232	CAACCCTCAAGCTCAGCTTGGTATTGGGCTTCGTCGGTCACACGACGGGCCTTAAAATCAGTGGCGGCGCCGTTGGGTCCTGAACGTAGTAATATATTTCGTTACAGGTGCCCCGCGTGCTTCTGCCATTAAACCCCCAATTTTTTAT	yes	Fungi	Ascomycota	Leotiomycetes	Helotiales	Rutstroemiaceae	Rutstroemia	bolaris	SH0919312.09FU / SH0950608.10FU	Rutstroemia bolaris	Identical to excellent matches to this SH with specimens and eDNA with multiple names in Rutstroemia. Reference seq of SH from Estonia labelled as R. bolaris. This taxon seems to split quite a lot under the 1,5% threshold, but from the names (R. tiliacea, R. punicea, R. firma, R. bolaris) only bolaris is on the Finnish checklist.	saprotroph	litter_saprotroph	YES	NO	0	0	0	0	0	0	0	0	0	0	0	0	0	0	0	0	0	0	0	0	0	0	0	0	0	0	0	0	0	0	1	0	0
OTU_056	CCTTCTCAAACATTCTGTTTGGTAGTGAGTGATACTCTTTGGAGTTAACTTGAAATTGCTGGCCTTTTCATTGGATGTTTTTTTTTTCCAAAGAGAGGTTTCTCTGCGTGCTTGAGGTATAATGCAAGTACGGTCGTTTTAGGTTTTACCAACTGCGGCTAATCTTTTTTATACTGAGCGTATTGGAACGTTATCGATAAGAAGAGAGCGTCTAGGCGAACAATGTTCTTAAA	yes	Fungi	Ascomycota	Saccharomycetes	Saccharomycetales	Saccharomycetaceae	Saccharomyces		SH1059078.09FU / SH0760250.10FU	Saccharomyces cf. cerevisiae	Identical to given SH with multiple ex-type culture sequences.	saprotroph	nectar/tap_saprotroph	YES	YES	0	0	0	0	0	1	0	0	0	0	0	0	1	0	0	0	0	0	0	0	0	0	0	0	0	0	0	0	0	0	0	0	0
OTU_039	ATATGAAATTGCTTTGGCTTTTTCTAAAATCAAATTGTGTGACAAGTTACACTAAACGATGTTAATTACT	yes	Fungi	Ascomycota	Saccharomycetes	Saccharomycetales	Dipodascaceae	Saprochaete	suaveolens	NA, closest to SH0926558.10FU	Saprochaete suaveolens	Identical to two culture sequences of S. suaveolens, closest SH 98% Dipodascaceae single-sequence SH.	saprotroph	nectar/tap_saprotroph	NO	NO	0	0	0	0	0	0	0	0	0	0	0	0	0	0	0	0	0	1	0	0	0	0	0	0	0	0	0	0	0	0	0	0	0
OTU_117	CACCACTCAAGCTCTGCTTGGTATTGGGCCCTCGTCCTCCCGGGGACGTGCCCGAAAATCAGTGGCGGTGCCGCCTGACTTCAAGCGCAGTAATTTCTCTCGCTTTGGAAGGAAGGGTCGGTTGCCTGCCAGACAAACCCATCATTTTTTCTAT	yes	Fungi	Ascomycota	Sareomycetes	Sareales	Sareaceae	Sarea		SH0943405.09FU / SH0965165.10FU	Sarea cf. resinae	Identical matches to this SH with fruiting body reference from Norway and eDNA. Another SH SH0965184.10FU is also labelled S. resinae with convincing reference material, unclear which is the correct S. resinae.	saprotroph	unspecified_saprotroph	YES	YES	0	0	0	0	0	0	0	0	0	0	0	0	0	0	0	0	0	0	0	0	0	0	0	0	0	0	0	0	0	0	0	0	0
OTU_059	CAACCCTCAGGCCCACCCTTCCGGGGGAGCGGGCCTGGTTCTGGGGATCGGCGGCCCTCGCGGCCCCCGTCCCTCAAATTCAGTGGCGGTCGCGCCGCAGCCTCCCCTGCGTAGTAGCACAACCTCGCACCGGAGAGCGGAACGACCACGCCGTAAAACACCCAATTTTTTAA	yes	Fungi	Ascomycota	Sordariomycetes	Hypocreales	Sarocladiaceae	Sarocladium		SH0913400.09FU / SH0758387.10FU	Sarocladium cf. strictum	Identical matches to this SH including ex-type culture sequences.	plant_pathogen	plant_pathogen	YES	YES	0	0	0	0	0	0	0	0	0	1	0	0	0	0	1	1	0	0	1	0	0	0	1	0	1	0	0	0	0	1	1	1	0
OTU_252	CTATTGATAGATGGGCTGAGTTTACGAGGCCCGCTAGGGCGTCGTTTATTTGAAATACAAGACTACGGTTTAGTTGTGCTACTACGTATCCACGACTACCCACCTCTTCTA	yes	Fungi	Ascomycota	Saccharomycetes	Saccharomycetales	Pichiaceae	Saturnispora		SH1098421.09FU / SH0850156.10FU	Saturnispora cf. silvae	Identical to excellent matches to this SH with type sequence of S. silvae.	saprotroph	unspecified_saprotroph	YES	YES	0	0	0	0	0	0	0	0	0	0	0	0	0	0	0	1	0	0	0	0	0	0	0	0	0	0	0	0	0	1	0	0	0
OTU_146	AATACCATCAACCCTCTTTTGACTTCGGTCTCGAGAGTGGCTTGGAAGTGGAGGTCTGCTGGAGCCTAACGGAGCCAGCTCCTCTTAAATGTATTAGCGGATTTCCCTTGCGGGATCGCGTCTCCGATGTGATAATTTCTACGTCGTTGACCATCTCGGGGCTGACCTAGTCAGTTTCAATAGGAGTCTGCTTCTAACCGTCTCTTGACCGAGACTAGCGACTTGTGCGCTAACTTTTG	yes	Fungi	Basidiomycota	Agaricomycetes	Agaricales	Schizophyllaceae	Schizophyllum	commune	SH1009473.09FU	Schizophyllum commune	Identical matches to this huge cluster with reference data from e.g. Estonia.	wood-decaying	wood_saprotroph	YES	YES	0	0	0	0	0	0	0	0	0	0	0	0	0	0	0	1	0	0	0	0	0	0	1	0	0	0	0	0	0	1	0	1	0
OTU_430	TCAACCCTCAAGCCCCGGCTTGGTGTTGGAGGCCCGGCGAGGTTCTGAACCTGGCCGCTCCGAAAGATAACGACGGCGTCCGGCGGACCCCTGGTACAATGAGCTTTCCAAGCACGTATCCGGTTGCGGTCTCCGGGGGCTGGTCTTAACCAAATTTTTACAA	yes	Fungi	Ascomycota	Eurotiomycetes	Sclerococcales	Dactylosporaceae	Sclerococcum		SH0948228.09FU	Sclerococcum sp. (simplex)/Cladophialophora	Identical to excellent matches to this SH with various names but a living culture of Sclerococcum simplex, also generic eDNA names Cladophialophora and higher taxon labels. Seems to be lichen-associated.	other_parasite	lichen_parasite	YES	NO	0	0	0	0	0	0	0	0	0	0	0	0	0	0	0	0	0	0	0	0	0	0	0	0	0	0	0	0	0	0	0	0	0
OTU_107	CACCCCTCAAGCGTAGCTTGGTATTGGGCCCTCGCCTCCCCCGGCGTGCCCGAAAAGCATTGGCGGCCCGCGGTGGTTTCAAGCGTAGTAATTTTCTCCCGCTCTGCAAACCTCATCGTGGGCTCGCCAGCAACCCCACACTTTCAATG	yes	Fungi	Ascomycota	Lecanoromycetes	Lecanorales	Scoliciosporaceae	Scoliciosporum		SH0943050.09FU	Scoliciosporum cf. umbrinum	Based on ITS2 phylogeny this is the main cluster and matches reference sequences of S. umbrinum ITS2, also some satellite reads. ITS is not used much in Scoliciosporum (see e.g. Fryday et al. 2020) and S. umbrinum has multiple SH:s in UNITE. This SH is based on a Swiss specimen (Kiebacher). Finland has 8 sp of this genus reported on the checklist, multiple without reference sequences available bu…	lichen-forming	lichenized	YES	NO	0	0	1	0	0	0	0	0	0	0	0	0	0	0	0	0	0	0	0	0	0	0	0	0	0	0	0	0	0	0	0	0	0
OTU_231	CACCCCTCAAGCGTAGCTTGGTATTGGGCCTTCGCCTCCCCGGCGGGCCCCAAAAGCATGGGCGGTCCGGTCGGACTTCAAGCGTAGTAAATTATATCCCGCTTTGGAAGATCCCTCTGGGCCCGCCAGACAACAAACCATATTCAATG	yes	Fungi	Ascomycota	Lecanoromycetes	Lecanorales	Scoliciosporaceae	Scoliciosporum	chlorococcum	SH0916870.10FU	Scoliciosporum chlorococcum 1 sensu Vondrak	Large cluster, identical to excellent matches to this small SH which contains the S. chlorococcum references from Martin7 database. Probably the core S. chlorococcum.	lichen-forming	lichenized	YES	YES	0	0	0	0	0	0	0	0	0	0	0	0	0	0	0	0	0	0	0	0	0	0	0	0	0	0	0	0	0	0	1	0	0
OTU_412	CACCCCTCAAGCGTAGCTTGGTATTGGGCCCTCGCCTCCCCCGGCGTGCCCGAAAAGCATTGGCGGTCCGGTGTATACTCAAGCGTAGTAAATCTATTCCCGCTTTGGAGGCTTACCCCGGGCCCGCCCGACAACCTCATTATTTCAATG	yes	Fungi	Ascomycota	Lecanoromycetes	Lecanorales	Scoliciosporaceae	Scoliciosporum	chlorococcum	SH0943054.09FU / SH0925046.10FU	Scoliciosporum chlorococcum 2 sensu Vondrak	Identical matches to this SH which is represented by eDNA reads and a single pacbio sequence from Chech Rep labelled S. chlorococcum (Vondrak). In Martin7 database this is "type 2".	lichen-forming	lichenized	YES	YES	0	0	0	0	0	0	0	0	0	0	0	0	0	0	0	0	0	0	0	0	0	0	0	0	0	0	0	0	0	0	0	0	0
OTU_130	TAATCTCACTACCATTGACTTTGGTCTTTTGGTATGTGGACTTGGATGTTGCCGTCGATGTCTACGGCTCGTCTGAAATGCTTCAGTGTACCCCGCTTTGCGGCGTATTCGGTGTGATACATCTTCACCGGAGTTGATCCTTTTGGGGGTCGCGTCTGTAATGTGTGGCTCTATGCTTCCAACCGTCTCTCGAGACAATCTCTGACA	yes	Fungi	Basidiomycota	Agaricomycetes	Sebacinales				SH1218752.09FU / SH0734306.10FU	Sebacinales cf. Serendipita sp. 1	Identical matches to this global SH with eDNA reads and orchid/ericoid roots, this is a genus of root endophytes not yet seen from Finland.	unclassified	#N/A	YES	YES	0	0	0	0	0	0	0	0	0	0	0	0	0	0	0	0	0	0	0	0	0	0	0	0	0	0	0	0	0	0	0	0	0
OTU_383	TAATCTCAAGTCAACAATTTAGTTTATCTGAAATGTTGATTTGGACTTGGAGGTTGTGCTGATCTTTGTATTGGCTCCTCTTAAATGCATTAGCTGGATTACTATCAGTAATAGTCCATGGTGTTGTAATCTCGGCGCTGTGACTTAACTGAATGACGATCTGCTTCTAGTGTAATTGCTTCTGGCAATATTTGTAC	yes	Fungi	Basidiomycota	Agaricomycetes	Trechisporales	Trechisporales family incertae sedis	Sertulicium	niveocremeum	SH0893870.09FU	Sertulicium niveocremeum	Identical matches to this SH with Finnish fruiting body reference material (Miettinen). Formerly Sistotremastrum niveocremeum.	wood-decaying	#N/A	YES	YES	0	0	0	0	0	0	0	0	0	0	0	0	0	0	1	0	0	0	0	0	0	0	0	0	0	0	0	0	0	0	0	0	0
OTU_380	AACTCTCAAGCTAGATGCTTTAGTGTCATCTGCTTGGTTATTGGACTCTGCTGTCTCCTTGTCTGGAACGGCTGGTCTCAAATGTATTAGCTGGCTCTTGTTGTGGGAATTGGTTCTACTCAGCGTGATAATCTATGACCGCTGAGGACATCTCTCGGGATGGCCAAGCCTGCCTTGAACTGCTTCTAACTCATCATTTCATGATATTTTTCAA	yes	Fungi	Basidiomycota	Agaricomycetes	Cantharellales	Cantharellales family incertae sedis	Sistotrema	brinkmannii	SH1208562.09FU / SH0869773.10FU	Sistotrema brinkmannii	Identical matches to this large SH with many specimen references from Nordic countries and Estonia.	saprotroph	litter_saprotroph	YES	YES	0	0	0	0	0	0	0	0	0	0	0	0	0	0	1	0	0	0	0	0	0	0	0	0	0	0	0	0	0	0	0	0	0
OTU_157	AACTCTCAAGCAAGATAGATTTGTTTCTGTCTTTGTTTGGATTTGGACTTTGCTGTGTTCCCATGCAGCTGGTCTTAAATGTATTAGCTGGTCCTGATGAAGGTTTGGTTCTACTCGGCGTGATAATTATCTAACGTTGAGGACAGTCTCTGGGACTGGCCAGGCTCTCTTTGGATTGCTTCTAATCATCTTAGGATAATTGCTTAAT	yes	Fungi	Basidiomycota	Agaricomycetes	Cantharellales	Cantharellales family incertae sedis	Sistotrema		SH1210376.09FU / SH0849441.10FU	Sistotrema cf. alboluteum	In local phylogeny ok clade with references from Estonia (Parmasto). In UNITE SH labelled Sistrotrema, maybe some mycorrhizal activity.	saprotroph	litter_saprotroph	YES	YES	0	0	0	0	0	0	0	0	0	0	0	0	0	1	0	0	0	1	1	0	0	0	0	0	0	0	0	0	0	0	0	0	0
OTU_327	AACTATCAAGTCAGGTCTTTTATTGGATCTGACTTGGATTTGGACTCTGCCGTGTCTTTCAATAGGTGCGGCTGGTCTTAAAAGTATTAGCTGGCCTTTGTGAAGGCTTGGTTCTACTCGGCGTGATAATTATCTAACGTCGAGGACATTCTTCGGAGTGGCCAGGTCATCCAATAGACTGCTTCTAATCGTCTCAGGACAATTTTCTAA	yes	Fungi	Basidiomycota	Agaricomycetes	Cantharellales	Cantharellales family incertae sedis	Sistotrema		SH0895573.09FU	Sistotrema cf. octosporum	Huge cluster, nicely to SH0895573.09FU which is Sistotrema, but a Finnish sample from Miettinen/Kotiranta would go to S. octosporum which does not have it's own SH. Phylogeny ok.	saprotroph	litter_saprotroph	YES	YES	0	1	0	0	0	0	0	0	0	0	0	0	0	0	0	0	0	0	0	0	0	0	0	0	0	0	0	0	0	0	0	0	0
OTU_325	AGCTCTCAAACATATACTTTTCTTTATTGCGAAGTATATGGTTGGATTTGGACTCTGCTGTGTAACAAACGGCTGGTCCGAAAGATATTAGCTGATCCTAGTGAGACTTGGTTCTACTCGGCGTGATAATTATCTAACGTCGAGGACATCGCAAGATGGCCAGATCGAAACTTTATGGATTGCTTCTAATCGTCTTCATCGACAAATTTTATCA	yes	Fungi	Basidiomycota	Agaricomycetes	Cantharellales	Cantharellales family incertae sedis	Sistotrema		SH1249941.09FU / SH0837147.10FU	Sistotrema sernanderi/oblongisporum	UNITE says this SH is oblongisporum, but that changes with percentage level, the larger SH seems to treat these species together. This clade includes a microscopy + DNA verified specimen TUF122179 / UDB0778143 (Lohmus) which is S. sernanderi and also TUF109629 / UDB031052 (Spirin) which is S. oblongisporum.	saprotroph	litter_saprotroph	YES	YES	0	0	1	0	0	0	0	0	0	0	0	0	0	0	0	0	0	0	0	0	0	0	0	0	0	0	0	0	0	0	0	0	0
OTU_072	AGTTATCAAATGGTTACCTTTTTTCACAAGTGAGAAAGGGTAGCTATTTGGATTTGGACTCTGCTGTTGTAACTAATGGCTGGTCCGAAAGCTATTAGCTGATCCTAATGAAGGACTTGGTTCTTACTTGGCGTGATAATTATCAAACGTCGAGGACATTACAAGTGCGTTTGTAATGGCCAAGAAAATCTAATAGGAACGCTTTCTAATGGTCTTGATAGACAAAATTTGTATCAA	yes	Fungi	Basidiomycota	Agaricomycetes	Cantharellales	Cantharellales family incertae sedis	Sistotrema		SH1134482.09FU	Sistotrema sp. 1	SH with 159 seqs mostly from Europe from soil eDNA studies. Clear cluster in phylogeny, big group.	saprotroph	litter_saprotroph	YES	YES	0	0	0	0	0	1	0	0	0	0	0	0	0	0	0	0	0	1	0	0	0	0	0	0	0	0	0	0	0	0	0	0	0
OTU_375	ATCTCTCAAGCAGGGATGGCTTTATTGCTGACCTTGTTTGGATTTGGACTCTGCTGTGTCAATGCGGCTGGTCTTAAATTTATTAGCTGGTCCTTATGGAAGGTTTGGTTCTACTCAGCGTGATAATTATCTAACGTTGAGGACAGTTCTAGGACTGGCCAGAGCTATCTTTGGATTGCTTCCAATTGTCCTTGGGACAAACTTATTCAA	yes	Fungi	Basidiomycota	Agaricomycetes	Cantharellales	Cantharellales family incertae sedis	Sistotrema		NA, closest to SH0891003.09FU	Sistotrema sp. 2	Closest SH 95% away, non-UNITE reads 4 kpl identical, all Estonian eDNA soil samples. Some identical blast matches.	saprotroph	litter_saprotroph	YES	NO	0	0	0	0	0	0	0	0	0	0	0	0	0	0	1	0	0	0	0	0	0	0	0	0	0	0	0	0	0	0	0	0	0
OTU_389	AGCTCTCAAACACTATCTTTTCTTAATTGAGAAGGTGGCCGTTTGGATTTGGACTCTGCCGTGTAACAAACGGCTGGTCCGAAAGATATTAGCTGATCCTAGCGAAGCTTGGTTCTACTCGGCGTGATAATTATCTGACGTCGAGGACATCGCAAGATGGCCAAAATTTGTTTTATGGATTGCTTCTAATCGTCTTCATCGACAACACATCATCA	yes	Fungi	Basidiomycota	Agaricomycetes	Cantharellales	Cantharellales family incertae sedis	Sistotrema		SH1260198.09FU	Sistotrema sp. 4	Identical to this SH with only eDNA reads from various places, including ecm mesh bags.	saprotroph	litter_saprotroph	YES	YES	0	0	0	0	0	0	0	0	0	0	0	0	0	0	1	0	0	0	0	0	0	0	0	0	0	0	0	0	0	0	0	0	0
OTU_147	AGCTCTCAAGCGATAATAACTTTATTGTTGTTATTTAGCTTGGATTTGGGACTTGCTGTGTTACAACGGCTGTCCCTAAATGCATTAGCCGGCTCTAATGGAAGACTTGGTTCTTACTCGGTGTGATAATTATCTTACGCTGAGGACATTTCCTGTAAAAAGGGAGATGGCCAGGACTATCATTAGGCTGCTTCTAATCGTCTCTTCTGACAAATTAACATTTCAA	yes	Fungi	Basidiomycota	Agaricomycetes	Cantharellales	Cantharellales family incertae sedis	Sistotrema		SH1259484.09FU	Sistotrema sp. 5	Identical matches to eDNA SH with Sistotrema/Cantharellales , also mycorrhizas from Nordic countries.	saprotroph	litter_saprotroph	YES	YES	0	0	0	0	0	1	0	0	0	0	0	0	0	0	0	0	0	0	0	0	0	0	0	0	0	0	0	0	0	1	0	0	0
OTU_417	AACTCTCAAGCAGAATTAACTTTATTGTTTAATTCTTGTTTGGATTTGGACTCTTGCCGCGTTACTGCGGCTGGTCTTAAAAGTATTAGCTGGTCTGTAAGAACCTTGGGTTTGACTTGGCGTGATAAATATTCGCTGAGGACACTTTGGTGGCCTAATTTCTTACTGGATTGCTTCTAATCGTCTTTACCGACAACTTAAATTTCAA	yes	Fungi	Basidiomycota	Agaricomycetes	Cantharellales	Cantharellales family incertae sedis	Sistotrema		SH1253861.09FU	Sistotrema sp. 7	Identical matches to this eDNA only SH with eDNA soil reads from e.g. Estonia.	saprotroph	litter_saprotroph	YES	NO	0	0	0	0	0	0	0	0	0	0	0	0	0	0	0	0	0	0	0	0	0	0	0	0	0	0	0	0	0	0	0	0	0
OTU_095	AGCTCTCAAATGGAGTCCTTTATTGTGACTCTTCATTTGGATTTGGACTCTGCTGTGGTCAAATACAGCTGGTCTTAAAAATATTAGCTTGGTCCTTGATAATCTTGGTTCTACTCGGCGTGATAATTATCTAACGTTGAGGACATTTCTTTATTGAGATGGCCAGAATTGTTTAAGAGCTGCTTCTAATCGTCTTCGGACATAACATTTTCAA	yes	Fungi	Basidiomycota	Agaricomycetes	Cantharellales	Cantharellales family incertae sedis	Sistotrema		SH0936483.09FU / SH0743968.10FU	Sistotrema sp. 8	Excellent matches to this SH with no fruiting body evidence but Europe eDNA. SH labelled Sistotrema.	saprotroph	litter_saprotroph	YES	NO	0	0	0	0	0	0	0	0	0	0	0	0	0	0	0	0	0	0	0	0	0	0	0	0	0	0	0	0	0	0	0	1	0
OTU_424	AACTCTCAGATAATAATTGGCTCACCCTGATTATTATTTGGATTTGAACTTGCTGTGTGTCCTTTATTGGATAATGGCTTGTTTTAAATGTATCAGCTAGCCTTGAGCTCAGTGGTTCTACTTGACGTGATAATTATCTTACGTTGAGGACATTCTCTTGCTTGCAAGGGTTTGGCCATTGGTGTCTTATTGGCTGCTATCTAATCGTCTTCGGACAACTTTATTCAT	yes	Fungi	Basidiomycota	Agaricomycetes	Cantharellales	Cantharellales family incertae sedis	Sistotrema		NA	Sistotrema sp. 3	Good matches to eDNA work (Alpine Ecm, USA/Canada soil, Canada fruiting body).	saprotroph	litter_saprotroph	YES	NO	0	0	0	0	0	0	0	0	0	0	0	0	0	0	0	0	0	0	0	0	0	0	0	0	0	0	0	0	0	0	0	0	0
OTU_077	AACTATCAAGTCAGATCCTTTATTGAATCTGACTTGGATTTGGGCTCTGCCGTGTCTTTCAATAGGTACGGCTGGTCTTAAAAGTATTAGCTGGCCTTTGCGAAGGCTTGGTTCTACTCGGCGTGATAATTATCTAACGTCGAGGACACTCTTCGGAGTGGCCAGGTCATCCAATAGACTGCTTCTAATCGTCTTAGGACAATTTTCTAA	yes	Fungi	Basidiomycota	Agaricomycetes	Cantharellales	Cantharellales family incertae sedis	Sistotrema		SH0895568.09FU	Sistotrema sp. 6	Best matches to eDNA sequences from Pinus sylvestris needles, but goes nicely to SH0895568.09FU Sistotrema mostly from soil eDNA work in Nordic countries.Basal clade in local phylogeny.	saprotroph	litter_saprotroph	YES	YES	0	0	0	0	0	0	0	0	0	0	0	0	0	0	0	0	0	0	0	0	0	0	0	0	0	0	0	0	0	0	0	0	0
OTU_406	CAATACTCAAATCCATGCCTTTGTGTATGGGTTTGGACTTGAAGGGTTTGCTGGCTTTTCGGAGCTGGCTCCTTTTAAATGCATTAGCTGGTTTTATGAGCCTGTTTTTCAGTGTTGTAATTTTTTAATACGCGCTGTGATGAACTAGTTCAACTTGCCGCTGATAGACAACATTTTTCTATGT	yes	Fungi	Basidiomycota	Agaricomycetes	Trechisporales	Hydnodontaceae	Sistotremastrum	suecicum	SH0896639.09FU / SH0948900.10FU	Sistotremastrum suecicum	Identical to this well-supported SH with reference specimens from Finland (Kunttu)	wood-decaying	wood_saprotroph	YES	YES	0	0	0	0	0	0	0	0	0	0	0	0	0	0	0	0	0	0	0	0	0	0	0	0	0	0	0	0	0	0	0	0	0
OTU_650	ATAAAGCAACAATCAAAGCTGCCATTCAGTTGGTACTAATCGCTGGGTCCACGCCGGTCTCTGGACTTATACTCAGAGTAGCGGGGCTTGGTTAGACTTCATGGGGTAGTGCCCTCGGATCACGATTTGTCCCTGAAAAGCTGATCGGACCGGGTGTTTTGCATTACACTTATGACCATTGGGATGACTGTGCCCGTGGAACTAATG	no	Animalia	Arthropoda	Entognatha	Collembola	Sminthuridae	Sminthurus		NA	Sminthurus viridis	collembolan	collembolan	#N/A	NA	NA	0	0	0	0	0	0	0	0	0	0	0	0	0	0	0	0	0	0	0	0	0	0	0	0	0	0	0	0	0	0	0	0	0
OTU_246	CAACCCTTAAGCTCAGCTTATTGTTGGGAATCTACTATGAGTGGTACTACCCTGTAGCTACCCTGTAGTTCCTCAAATCTAACGGCGGAGTCGTAGTCACCTCTGAGCGCAGTAATACTTATCACGCTTTTGAAAGTGCTATAACCCTAGCCGCTAAACACCCAATTTTTTAAT	yes	Fungi	Ascomycota	Sordariomycetes					NA, closest to SH0960466.09FU	Sordariomycetes (cf. Phlogicylindrium)	96% matches to this SH with eDNA soil reads (Estonia) + sapling + forest litter (USA).	unclassified	#N/A	NO	NO	0	0	0	0	0	0	0	0	0	0	0	0	0	0	0	0	0	0	0	0	0	0	0	0	0	0	0	0	0	1	0	0	0
OTU_052	ATTCTTCAACCCAACTGTTTCTTGTAAACAGCTGGTGTTTGGATTCTGAGCGCTGCTGGCTTCGTGCCTAGCTCGTTCGTAATACATCAGCATCCCTAATACAAGTTTGGATTGACTTGGCGTAATAGACTATTCGCTAAGGATTCAATGTTCGCATTGAGCCAACTTAATTATGGAAGCTTCTAATTGAAAAGTCTACCTTTAG	yes	Fungi	Basidiomycota	Microbotryomycetes	Sporidiobolales	Sporidiobolaceae	Sporobolomyces	roseus	SH0882333.09FU / SH0911868.10FU	Sporobolomyces roseus	Identical matches to this large SH including type culture material. Red environmental yeast.	other_parasite	mycoparasite	YES	YES	0	0	0	0	0	0	0	0	0	0	0	0	0	0	0	0	0	0	1	0	0	0	0	0	0	0	0	0	0	0	0	0	0
OTU_182	ACACCCTCAAGCTCTGCTTGGTGTTGGGCGTCTGTCCCGCTTCGTGCGTGGACTCGCCCCAAAGTCATTGGCAGCGGTCATGCCAGCTTCTCGCGCAGCACATTGCGTTTCTTGAAGTCTGGTAGATCAGCGTCCAGTAAGCTCTTTTTTG	yes	Fungi	Ascomycota	Dothideomycetes	Pleosporales	Massarinaceae	Stagonospora	perfecta	SH0952910.09FU / SH0816625.10FU	Stagonospora perfecta	Identical to excellent matches to this SH with type culture sequence from NL + Estonian eDNA.	plant_pathogen	plant_pathogen	YES	YES	0	0	0	0	0	0	0	0	0	1	0	0	0	0	1	0	0	0	0	0	0	0	0	0	0	0	0	0	0	0	0	0	0
OTU_365	TATTCTCAACCCTTCAGTGTTTTTTATTAAGCACGGTTGGGCTTGGACTTGGAGGCTTTTGCTGGTGTTTAGATTAATTTATTAGTCTTGGACGTCGGCTCCTCTGAAATGCATTAGCTTGAATGAAACCAAGCATGATTCAGCGTGATAATTGTCTAGCTGCTTCGTCTCGGTGAATAATATTCTAGCTTCAAACCGTCCCTTGGGACAACTTCTGAAA	yes	Fungi	Basidiomycota	Agaricomycetes	Polyporales	Steccherinaceae	Steccherinum	lacerum	SH0914436.09FU / SH0938016.10FU	Steccherinum lacerum	Identical matches to this SH with Finnish reference material (Niemelä). In Finnish checklist as Steccherinum lacerum.	wood-decaying	wood_saprotroph	YES	YES	0	0	0	0	0	0	0	0	0	0	0	0	0	0	0	1	0	0	0	0	0	0	0	0	0	0	0	0	0	0	0	0	0
OTU_209	GTACCCTCAAGCTTTGCTTGGTGTTGGGCGTCTTTGTCTCTCACGAGACTCGCCTTAAAATGATTGGCAGCCGACCTACTGGTTTCGGAGCGCAGCACAATTCTTGCACTTTGAATCAGCCTTGGTTGAGCATCCATCAAGACCACATTTTTTTCAAC	yes	Fungi	Ascomycota	Dothideomycetes	Pleosporales	Pleosporaceae	Stemphylium		SH0885168.09FU / SH0856291.10FU	Stemphylium cf. vesicarium	Identical matches to this large SH with type culture sequence from S. vesicarium as Sphaeria herbarum / Pleospora herbarum var. herbarum. Multiple names in Stemphylium included, also by ex-type sequences.	plant_pathogen	plant_pathogen	YES	YES	0	0	0	0	0	0	0	0	0	0	0	0	0	0	0	0	0	0	0	0	0	0	0	0	0	0	0	0	0	0	0	0	0
OTU_353	AATTCTCAACCCTCTTCACTTTTGTGGACGTAGTGGATTGGACTTGGAGGCTTTGCCGGGCTTCACCGCTCGGCTCCTCTCAAATGCATTAGTGCGTCTTGTTGCGACGTGCGCCTCGGTGTGATAATTATCTACGCTGTGGTGTGCTTGCTTCTGTGGAGACGCGCTTTCTAACCGTCCGAAAGGACAGCTTTCATCGAA	yes	Fungi	Basidiomycota	Agaricomycetes	Russulales	Stereaceae	Stereum	hirsutum	SH0935507.09FU / SH0799273.10FU	Stereum hirsutum	Identical matches to this global SH with Estonian fruiting body material and Russian living culture material from Parmasto collections.	wood-decaying	wood_saprotroph	YES	YES	0	0	0	0	0	0	0	0	0	0	0	0	0	0	0	0	0	1	0	0	0	0	0	0	0	0	0	0	0	0	0	0	0
OTU_373	AATTCTCAACCCTCTTCACTTTTGTGAAGCTAGGGCTTGGACTTGGAGGCTTTGCCGGCTTTGCTCGGCTCCTCTCAAATGCATTAGTACGTCTTGTTGCGACGTGCGCCTCGGTGTGATAATTATCTACGCTGTGGTGCGCTTGCTTCTGTGGAGACGCGCTTTCAAACCGTCCGAAAGGACAACTTTCATCGAA	yes	Fungi	Basidiomycota	Agaricomycetes	Russulales	Stereaceae	Stereum	rugosum	SH0935546.09FU / SH0799267.10FU	Stereum rugosum	Identical matches to this global SH with Norway and Estonian fruiting body material.	wood-decaying	wood_saprotroph	YES	NO	0	0	0	0	0	0	0	0	0	0	0	0	0	0	0	1	0	0	0	0	0	0	0	0	0	0	0	0	0	0	0	0	0
OTU_384	AATTCTCAACCTTTATCAGTTTTACTGGTGAATGGCTTGGATGTGGGAGTTGCTGGTTTCATGTTTTTGAAATCAGCTCTTCTGAAATGCATTAGCTGGTTGCCTTGTGCAAACTTGTCTATTGGTGTGATAATTATCTACGCCGTGGACTTGCATGAATGAGCACTGCTTATAATCGTCTGTAAAGACAATCTATGACA	yes	Fungi	Basidiomycota	Agaricomycetes	Agaricales	Strophariaceae	Stropharia		SH1200745.09FU / SH0889615.10FU	Stropharia aeruginosa/caerulea	Identical matches to this SH with Finnish reference fruiting bodies (Haikonen, Salo, Kytövuori) as S. aeruginosa. Also stuff as S. caerulea from other places, maybe 97% is too much for this species pair?	saprotroph	litter_saprotroph	YES	NO	0	0	0	0	0	0	0	0	0	0	0	0	0	0	1	0	0	0	0	0	0	0	0	0	0	0	0	0	0	0	0	0	0
OTU_239	ATATATCAACCTTCTCTTTTTGAGTGGTTTGAATGTGGGGGTTTGCTGGCCTCTTAAAAAGGTCTTGGCTCTCCTGAAATACATTAGCAGAACAACCCTGTTCATTGGTGTGATAAACTATCTACGCTATTGAATGTGAAGGGCAGTTTGGCTTTCTAACAGTCCTTGGACAAGCTCATCATTA	yes	Fungi	Basidiomycota	Agaricomycetes	Agaricales	Cortinariaceae	Cortinarius		SH1282800.09FU / SH0986663.10FU	Subgen Telamonia sect Flexipedes C. desertorum coll.	Subgen Telamonia sect Flexipedes C. desertorum coll., checked with Tuula Niskanen.	ectomycorrhizal	ectomycorrhizal	YES	NO	0	0	0	0	0	0	0	0	0	0	0	0	0	0	0	0	0	0	0	0	0	0	0	0	0	0	0	0	0	0	1	0	0
OTU_169	AATTCTCAACTCCTCTCGATTGACTTCGAGTGGAGCTTGGATAGTGGGGGCTGCCGGAGACCTGAATATTCGTGTTCGGGACTCGGGCTCCTCTGAAATGTATTGGCTTGCGGTCTGTTTTCGACTTTGCATGACAAGGCTTTTGGCGTGATAATGATCGCCGCTCGCCGAAGTGCATGAATGAAACCGTGCCGTGCCTCTAATCCGTCGATGCCTCTATGGGGCGTCTTCTTTACGC	yes	Fungi	Basidiomycota	Agaricomycetes	Boletales	Suillaceae	Suillus	bovinus	SH1212933.09FU / SH0946482.10FU	Suillus bovinus	Identical matches to this SH with Finnish reference material.	ectomycorrhizal	ectomycorrhizal	YES	YES	0	0	1	0	0	1	0	0	0	0	0	0	0	0	0	0	0	0	0	0	0	0	0	0	0	0	0	0	0	0	0	0	0
OTU_179	AATTCTCAACCCCTCTCGATTTGCTTCGAGCGGGTGCTTGGATGTTGGGGGCTGCCGGAGACACTGGATTCGTCCAGGACTCGGGCTCCTCTTAAATGAATCGGCTCGCGGTCGACTTTCGACTTTGCATGACAAGGCCTTTGGCGTGATAATGATCGCCGTTCGCCGAAGTGCAAGACAGAATGGTCCCGTGCCTCTAATGCGTCGACGCCTCTAGGGGCGTCTTCCTCATTGAC	yes	Fungi	Basidiomycota	Agaricomycetes	Boletales	Suillaceae	Suillus	luteus	SH1212888.09FU / SH0946483.10FU	Suillus luteus	Identical matches to this SH with Finnish reference material, includes other names in Suillus but these are from North America, can confidently say this is Finnish S. luteus.	ectomycorrhizal	ectomycorrhizal	YES	YES	0	0	0	0	0	0	0	0	0	0	0	0	0	0	0	0	0	0	0	0	1	0	0	0	0	0	0	0	0	0	0	0	0
OTU_075	CACCACTCAAGCATCGCTTGGTATTGGGAACGGTCCGTCGCAAGGCGGGCCTTCCTCGAAGACCTCGGCGGGGTTCAACCAACTTCGGGCGTAGTAGAGTTAAATCGAACGTCTTATAAGCTTGGTCGGATCTCATTGCCGTTAAACCTTTAAATTTTCTA	yes	Fungi	Ascomycota	Dothideomycetes	Dothideales	Dothideaceae	Sydowia		SH1240397.09FU	Sydowia cf. polyspora	Very common in global eDNA studies, Sydowia/Hormonema seem to be teleomorph/anamorph pairs. Ecology matches, mostly from conifers, pathogen.	plant_pathogen	wood_saprotroph	YES	YES	0	0	0	0	0	0	0	0	0	0	0	0	0	0	0	1	0	0	0	0	0	0	0	0	0	0	0	0	0	0	0	0	0
OTU_622	CCAACCCCCTCTCCAATCAGGGTTTCACGACCTTGGCCTTGGAGGAACTGGCCTCTCCCCTCCCAAGGGACTGGCTGAAAGGCAATCGGCCCGGTTAAGCGACCGGCACCTGTGGTGGTGGCCAAGCGCCTCCCCTCTGGACCGGACGCTTTCACTGTATAGCGGCCCAATGTGAACGCACCCCCAATC	no	Plantae	Chlorophyta	Trebouxiophyceae	Trebouxiales	Trebouxiaceae	Symbiochloris	symbiotica	NA	Symbiochloris symbiotica	99-98% matches to this SH including the epitype sequence of S. symbiotica. BLAST results give the same and would place this in the S. symbiotica clade in Skaloud et al. 2016.	potentially lichen photobiont	#N/A	NA	NA	0	0	0	0	0	0	1	0	0	0	0	0	0	0	0	0	0	0	0	0	0	0	0	0	0	0	0	0	0	0	0	0	0
OTU_272	AACTCTCAACCCCCTCATTTTGTAATGAAGTGAGTCGTGGGCTTGGATTATGGCTGTCTGTCGGCTTCATTGCCGGCTCAGCTGAAATACACGAGTAACCCAGTTTGAAAAACTGACGGCTTGACTCGGCGTAATAATTATTATCGCTGAGGACGTCTAACCTTCAAATCGTTAGTGGTGCTTCTAATGCAAATCATTTTAAGA	yes	Fungi	Basidiomycota	Cystobasidiomycetes	Cystobasidiomycetes order incertae sedis	Symmetrosporaceae	Symmetrospora		SH1223355.09FU / SH0964659.10FU	Symmetrospora sp. (oryzicola/coprosmae)	Identical to this SH with lots of sequences and ex-type reads from S. oryzicola and S. coprosmae. Red yeast.	saprotroph	epiphyte	YES	YES	0	0	0	0	0	0	0	0	0	0	0	0	1	0	0	0	0	0	0	0	0	0	0	0	0	0	0	0	0	0	0	0	0
OTU_421	CAACCCTCAAGCCCGGCTTGGTGATGGGCCCCGCCCGCGGGCGGGCCCGAAACTCGCAGGCGTCACCGTCCTGGCCTCAAGCGTAGCAAAACCCTCGCTTGGATGCCCGGGTGGCGGCCGCCCCGGAACGATTTTTACATACAA	yes	Fungi	Ascomycota	Dothideomycetes	Venturiales	Venturiaceae	Sympodiella	acicola	SH1020667.09FU / SH0820399.10FU	Sympodiella acicola	99% mathces to this SH with eDNA reads and type sequence material from S. acicola type strain.	saprotroph	litter_saprotroph	YES	NO	0	0	0	0	0	0	0	0	0	0	0	0	0	0	0	0	0	0	0	0	0	0	0	0	0	0	0	0	0	0	0	0	0
OTU_262	ATCTCTCACAAGACCTTCTGGTCTTGTCGATGTTGGGAGCTGCGACCCCCCAGGGGGACGCTCTCCTCAAATGCATTGGTGCGGCCCGCCGCCCGGTTACACAACGTTCTAGGTTCGTCCAACTCGTTGAAGCCGGCGCAAATCTGGCGCTGCACCTTAAGCCCGCCCTGAGCCTCGAGCTCCTGGCATAACTTCATT	yes	Fungi	Ascomycota	Taphrinomycetes	Taphrinales	Taphrinaceae	Taphrina		SH1286367.09FU / SH0822324.10FU	Taphrina cf. carpini	Identical matches to this SH labelled T. carpini based on ex-holotype sequences. Not on the Finnish checklist, but a single eDNA match from Finland. T. carpini classically thought to be host specific on Carpinus, but apparently a wider range of hosts is possible (Fraxinus, Quercus, Populus) or this represents a cluster of closely related species.	plant_pathogen	plant_pathogen	YES	YES	0	0	0	0	0	0	0	0	0	0	0	0	1	1	0	0	0	0	0	0	0	0	0	0	0	0	0	0	0	0	0	0	0
OTU_217	ATCTCTCACAAGACCATTTGGTTTCAAACCGTCTGGTCTCTGTCGAAGTTGGGACTTGCGACCTCTCGAGTTCGCTCTCCTCAAATGTATTGGTGCGGCCCGCCGCCCGGTTACACAACGTTCTAGGTTCGTCCAACTCGTTGCTCTCCGGTGCATTCATGGTGCTGCACCTTAAGCCCGCCTGGTGCCTTGTGCTCCTTGCTAATTCATT	yes	Fungi	Ascomycota	Taphrinomycetes	Taphrinales	Taphrinaceae	Taphrina		SH1286412.09FU / SH0822314.10FU	Taphrina cf. communis/pruni	Identical to excellent matches to this SH, labelled T. communis based on ex-type sequence, includes also specimens with names T. pruni and T. purpurascens, most references from USA; no Finnish material. T. pruni of these the only taxon on the Finnish list.	plant_pathogen	plant_pathogen	YES	YES	0	0	0	0	0	0	0	0	0	0	0	0	1	1	0	0	0	0	0	0	0	0	0	0	0	0	0	0	0	0	0	0	0
OTU_074	ATCTCTCACAAGACCTTCTTGGTCTCTGCTGATGTTGGGATGTGCGACCCCCTCCGGGGACGCTCTCCTCAAATGAATTGGTGCGGCCCGCCGCCCGGTTACACAACGTTCTAGGTTCGTCCAACTCGTTGCTTGACTGGCGCAACTTTGGTGCTGCACCTAAAGCCCGCCTTGTGCCTTGTGCTCTTGGCTACTTCATT	yes	Fungi	Ascomycota	Taphrinomycetes	Taphrinales	Taphrinaceae	Taphrina		SH1286349.09FU / SH0822305.10FU	Taphrina cf. sadebeckii	Excellent matches to this SH labelled T. sadebackii based on type sequence. This species also on Finnish checklist. Includes some sequences labelled T. epiphylla. T. sadebeckii is an Alnus leaf parasite.	plant_pathogen	plant_pathogen	YES	YES	0	0	0	0	0	0	0	0	0	1	0	0	0	0	1	0	0	0	0	0	0	0	1	0	0	0	0	0	0	0	0	0	0
OTU_053	ATCTCTCACAAAACCATTTGGTTTCAAACCATTTGGTTTCTGTCGAAGTTGGGATGTGCGAATCCTTTGGGAATCGCTCTCCTTAAATGTATTGGTGCGGCCCGCCGCCCGGTTACACAACGTTCTAGGTTCGTCCAACTCGTTGCTCTCCGGTGCAATCATGGTGCAGCACCTTAAGCCCGCCTTGTGCCTCGAGCTCTTGGCTACTTCATT	yes	Fungi	Ascomycota	Taphrinomycetes	Taphrinales	Taphrinaceae	Taphrina	padi	SH1286369.09FU / SH0822300.10FU	Taphrina padi	Identical to excellent matches to this SH labelled T. padi based on ex-type sequences + frutiing bodies from Estonia. Not known from Finland, but an eDNA read from Finland exists. Causes Prunus padi pocket plum gall.	plant_pathogen	plant_pathogen	YES	YES	0	1	0	0	0	0	0	0	0	0	1	0	0	0	0	0	0	0	0	0	0	0	0	0	0	0	0	0	0	0	0	0	0
OTU_289	ACTTCTCACAAAACCTTTTGGTTTCTGTTGATGTTGGGAACTGCGACCCCTCGTGGGACGCTTTCCTCAAATGCATTGGTGCGGCCCGCCGCCCGGTAACACAACGTTCTAGGTTCGTCCAACTCGTTGCTCGCCGGTGCAATCTTGGTGCTGCACCTTAAGCCCGCCCTGTGCCTTGTGCACTTGGCTAACTTCATT	yes	Fungi	Ascomycota	Taphrinomycetes	Taphrinales	Taphrinaceae	Taphrina		SH1286374.09FU	Taphrina sp. 1	Identical mathces to this SH, includes European material labelled T. nana, T. carnea and T. betulina.	plant_pathogen	plant_pathogen	YES	YES	0	0	0	0	0	0	0	0	1	0	0	0	0	0	0	0	0	0	0	0	0	0	0	0	0	0	0	0	0	0	0	0	0
OTU_432	ATCTCTCACAGAGAACTCTTATTTGATTCTCTGTTGGTGTTGGGATTTGCGAGCCTCTTCTGAGCTTCGCTGTCCTCAAATGAATTGGTGCGGCCCGCCGCCCGGTTACACATCGTTCTAGGTTCGTCCAACTCGTTGATCATACCGGTTGCAACAATGGTTGCTGCACCTGAAGCCCGCTTTGTGCCTCTGCGCCCTTAGCTACACATCATT	yes	Fungi	Ascomycota	Taphrinomycetes	Taphrinales	Taphrinaceae	Taphrina		NA, closest to SH1286372.09FU	Taphrina sp. 2	98% match to this non-SH eDNA read from Scotylus beetle in Sweden labelled Taphrina. Best SH match to eDNA SH from Nordic countries labelled Taphrina in UNITE.	plant_pathogen	plant_pathogen	NO	NO	0	0	0	0	0	0	0	0	0	0	0	0	0	0	0	0	0	0	0	0	0	0	0	0	0	0	0	0	0	0	0	0	0
OTU_460	AATTCTCAACTCTATATATTTTTGTGTATAGATGTTGGATTGTGGGGGATTATGCTGGCTTGTCAGCTCCTCTTAAATGCATTAGCAAAGATAGTCTTGCAATTGTTAGTGTGATAATGATCGCTGCATTTGACTGAGACTTATAATCTTAGCTTATAGTCGTCTTTTATCAGACAACATATTGAAA	yes	Fungi	Basidiomycota	Agaricomycetes	Boletales	Tapinellaceae	Tapinella	panuoides	SH1238661.09FU / SH0881939.10FU	Tapinella panuoides	Identical matches to this SH with Estonian reference material sequence (Liiv)	wood-decaying	wood_saprotroph	YES	YES	0	0	0	0	0	0	0	0	0	0	0	0	0	0	0	0	0	0	0	0	0	0	0	0	0	0	0	0	0	0	0	0	0
OTU_450	AACTCTCACCCTCTAGCTTTCTTAATCGTGGCTAGCGGCGTGGACGTGAGCGCTGCTGCTTTGTTGCGGCTCGCTCGAAATGCATTAGCAGACCCTTTTCGTAATCGGTTCCACTCAACGTGATAAGTATTTCGTTGAGGACAGTTGCAGCAATGCGGCTGGCCGGGATAAGAAAGGCATAGTTGTCAGCTTCTAATCGCCCTTGGGCAATTTTTTATG	yes	Fungi	Basidiomycota	Tremellomycetes	Cystofilobasidiales	Mrakiaceae	Tausonia	pullulans	SH1071204.09FU / SH0753078.10FU	Tausonia pullulans	Identical matches to this SH with ex-type sequence. Basidiomycetous yeast.	saprotroph	soil_saprotroph	YES	YES	0	0	0	0	0	0	0	0	0	0	0	0	0	0	0	0	0	0	0	0	0	0	0	0	0	0	0	0	0	0	0	0	0
OTU_542	CACCACTCAAGCCTCGCTTGGTATTGGGCGACGAGAGTCCTCGCGCCCCCATTTCACCGGCTGGACGGATCGAACCTCAGCGTTGTGGTCATTCAAATCGCTGCCGGGACGAGACGGACGCGCCGTTAAACCTCTTTATCACA	yes	Fungi	Ascomycota	Dothideomycetes	Mycosphaerellales	Teratosphaeriaceae			SH1086895.09FU / SH0950070.10FU	Teratosphaeriaceae sp. 2	Identical to this mainly eDNA-based SH + some non-SH reads.	unclassified	#N/A	YES	YES	0	0	0	0	0	0	0	0	0	0	0	0	0	0	0	0	0	0	0	0	0	0	0	0	0	0	0	0	0	0	0	0	0
OTU_329	CACCACTCAAGCCTCGCTTGGTATTGGGCGCCGCGGTCCGCCGCGCGCCTCAATGTTTCCGGCTGAGCCGTCCGTCTCTAAGCGTTGTGGTAAACTATCCGCTTGCGAGCTCGGGGGGCGTCCGGCCGTTAAACTCCACACTCAAA	yes	Fungi	Ascomycota	Dothideomycetes	Mycosphaerellales	Teratosphaeriaceae			SH1084040.09FU / SH0842938.10FU	Teratosphaeriaceae sp. 1	Identical matches to this small SH with reads from Chile + , Pinus and local orchids roots. Additional seqs from europe Picea needles.	unclassified	#N/A	NO	NO	0	1	0	0	0	0	0	0	0	0	0	0	0	0	0	0	0	0	0	0	0	0	0	0	0	0	0	0	0	0	0	0	0
OTU_167	ACACCTCAACTCTCATGGTTTGCCATGATGAGTTGGACTCTGGGGGTTTTGCTGGCCTGTGGTCGGCTCCTCTTAAATTAATCAGCCTCCCAGTGTTTGGTGGCATCATGGGTGTGATAAATATCTACGCTCGCTGTTGTCTGCCAGGTAACCTTTGGTAACAAAGGTTTGCTGGAGCTCACAGATGTCTCTCCTCAGCGAGGACAACTTTTTTAAC	yes	Fungi	Basidiomycota	Agaricomycetes	Thelephorales	Thelephoraceae	Thelephora	terrestris	SH1132005.09FU / SH0919166.10FU	Thelephora terrestris	Identical matches to global SH with fruiting body references from Estonia (Koljag) and Finland (Rämä). Clustering not ideal.	ectomycorrhizal	ectomycorrhizal	YES	YES	0	0	0	0	0	1	0	0	0	0	0	0	0	0	0	0	0	1	0	0	0	0	0	0	0	0	0	0	0	0	0	0	0
OTU_377	AATTCTCAACTGCCCCCAGGCTTTGTGGCTTGTGGGTGAAGTTGGACTTGGAGATATGCTGGCGCATGAATGGGCTTTATGCCCTGTTGTGCTTGTCGGCTCCTCTTGAATGCATGAGCTTTCCAATCCTTGGCAAAGTATCGTCGATGTGATAATTATCTATGTCGCCCGAGAAAGCCGAAAAGGGGAAATCTTTGATCACGCTGGGGTGACCCCTCGTCTGACAC	yes	Fungi	Basidiomycota	Agaricomycetes	Thelephorales	Thelephoraceae	Tomentellopsis	echinospora	SH1233178.09FU / SH0936888.10FU	Tomentellopsis echinospora	Identical to this large SH with reference material from Finland (Kõljag).	ectomycorrhizal	ectomycorrhizal	YES	NO	0	0	0	0	0	0	0	0	0	0	0	0	0	0	1	0	0	0	0	0	0	0	0	0	0	0	0	0	0	0	0	0	0
OTU_618	ACTACCCTCAACTAAGTTTCCTATCATTGATAGGGGATGCCAGTTGGATCTGGCCGTCCGGTTTGCCTTTCAGGTTGCCGGTCAGCTGAAATACATTCACGCTCTGGGGGCTGCTTTCCTCGAAAGGCTACTTTCGAGGGGAGGTGAGTTCCGATTTGGTAGGTGACCTTTGCCGGTTGCATGCCTTCGTTGCCCGCTAAGCTTCCCAGTAGTCGTTGTGCAGGACGCCTTTTGGC	no	Plantae	Chlorophyta	Trebouxiophyceae	Trebouxiales	Trebouxiaceae	Trebouxia	decolorans	NA	Trebouxia decolorans (A33)	Identified with TBAS. TBAS best match A33_AJ969556_Tdecolorans	most likely lichen photobiont	#N/A	NA	NA	0	0	0	0	0	0	0	0	0	0	0	0	0	0	0	0	0	0	0	0	0	0	0	0	0	0	0	0	0	0	0	0	0
OTU_616	TACTACCCTCAATCAATTCCCTTGTGGAAGTTGGTTGGAGCTGGCTTTCCGGTTTTCCGACTAGGTTGCCGGTCAGCTGAAAAACATTCGCGCTGTGGAAGCTGCTTTCCCTTCAAAAAGGAAAGCCGAGTTCCGATTTGGTAGGTGACCTTTGCCGGTTGCATGCCTTCGTTGCTCGCAATGGCTTCCATGAAAGCGTGTGCAGGACGCCTTTTGGC	no	Plantae	Chlorophyta	Trebouxiophyceae	Trebouxiales	Trebouxiaceae	Trebouxia		NA	Trebouxia I01	Identified with TBAS. TBAS best match I01_LL5RH_3	most likely lichen photobiont	#N/A	NA	NA	0	0	0	0	0	0	0	0	0	0	0	0	1	0	0	0	0	0	0	0	0	0	0	0	0	0	0	0	0	0	0	1	0
OTU_613	TACTACCCTCAACCAATTCCCTTATGGGTAATTGATTGGAGCTGGCTTTCCGGTGTTCCGACTAGGTTGCCGGTTAGCTGAAAAACATTCACGCTGTGGAAGCTGCTTTCCCCTAAAAAGGAAAGCCGAGTTCCGATTTGGTAGGTGACCTTTGCCGGTTGCATGCCTTCGTTGCTCGCAGAAGCTTTCATGAAAGCGTGTGCAGGACGCCTTTTGGC	no	Plantae	Chlorophyta	Trebouxiophyceae	Trebouxiales	Trebouxiaceae	Trebouxia		NA	Trebouxia I02	Identified with TBAS. TBAS best match I02_MH_oliva_russia_Khab_cort_5984	most likely lichen photobiont	#N/A	NA	NA	0	0	0	0	0	0	0	0	0	0	0	1	0	0	0	0	0	0	0	0	0	0	0	0	0	1	0	0	0	0	0	0	0
OTU_617	TACTACCCTCAATCAATTACCTTGTGATGATTGATTGGAGCTGGCTTTCCGGTGTTCCGATCAGGTTACCGGTCAGCTGAAAAACATTCGCGCTGTGGAAGTCGCTTTCCCTTCAAAAAGGAAAGCCGAGTTCCGATTTGGTAGGTGACCTTTGCCGGTTGCATGCCTTCGTTGCTCGTTCTGGCTTTCATGATAGCGTGTGCAGGACGCCTTTTTGGC	no	Plantae	Chlorophyta	Trebouxiophyceae	Trebouxiales	Trebouxiaceae	Trebouxia		NA	Trebouxia I05	Identified with TBAS. TBAS best match I05_MH_trab_usa_MN_cort_5769	most likely lichen photobiont	#N/A	NA	NA	0	0	0	0	0	0	0	0	0	0	0	0	0	0	0	0	0	0	0	0	0	0	0	0	0	0	0	0	0	0	0	0	0
OTU_615	ACTACCCTCAACCAACTTTCCTATCGCAGGATAGGGAATGCCGGTTGGATATGGCCGTCCGGTCTGCCCTTCGGGTTGCCGGTCAGCTGAAATACATTCACGCTGTGGGAGCTGCTTTCCTTTCGAGGGAAGGCGAGTTTCGATTTGGTAGGTGACCTTTGCCGGTTACATGCCTTCGTTGCCCGCTAAGCTTCCCATTATGCGTTGTGCAGGACGCCTTTTGGC	no	Plantae	Chlorophyta	Trebouxiophyceae	Trebouxiales	Trebouxiaceae	Trebouxia	jamesii	NA	Trebouxia jamesii (A03)	Identified with TBAS. TBAS best match A03_52195L1104_Trebouxia_Tephro_EU_Spain	most likely lichen photobiont	#N/A	NA	NA	0	0	0	0	0	0	0	0	0	0	0	0	0	0	0	0	0	0	0	0	0	0	0	0	0	0	0	0	0	0	0	0	0
OTU_614	ACTACCCTCAACCAAATTTCATTGGTGAACTCCGATGAAAGGCAGTTGGATCTGGCCGTCCGGTTTGCCTTTTGGGTTGCCGGTCAGCTGAAATACATTCACGCTTTGAGAGCTGCTTTCCTTTCCGGAAAGGCGAGTTCCGATTTGGTAGGTGACCTTTGCCGGTTGCATGCCTTCGTTGCCCGCTATGCTCTCAATTGCGTTGTGCAGGACGCCTTTTGGC	no	Plantae	Chlorophyta	Trebouxiophyceae	Trebouxiales	Trebouxiaceae	Trebouxia		NA	Trebouxia S02	Identified with TBAS. TBAS best match S02_MH_exula_morocco_unk_cort_4103	most likely lichen photobiont	#N/A	NA	NA	0	0	0	0	0	0	0	0	0	0	0	1	0	0	0	0	0	0	0	0	0	0	0	0	0	0	0	0	0	0	0	0	0
OTU_612	ACTACCCTCAACTAAATTTCATTGGTGAATTCCGGTGAAAGGCAGTTGGATCTGGCCGTCCGGTTTGCCCTTTGGGTGGCCGGTCAGCTGAAATACATTCACGCTTTGGGAGCCTCTTTCCTTTCGAGGAAAGGCGAGTTCCGATTTGGTAGGTGACCTTTGCCGGTTGCATGCCTTCGTTGCCCGCTGTGCTCCCGAATGCGTTGTGCAGGACGCCTTTTGGC	no	Plantae	Chlorophyta	Trebouxiophyceae	Trebouxiales	Trebouxiaceae	Trebouxia		NA	Trebouxia S10	Identified with TBAS. TBAS best match S10_L147Bryoriafurcellata.	most likely lichen photobiont	#N/A	NA	NA	0	0	0	1	0	1	1	0	0	0	0	1	0	0	0	0	0	1	0	0	0	0	0	0	0	0	0	1	0	0	0	0	0
OTU_129	AATCATCAACCCCTTCGGTTTTGCGACTGATGCCGGGTTGGACTTGGGGGTTTGCTGCTGAAAGGCGGCTCCCCTTAAATGTTTCGGTCGGGCCTGTAGGTCGACTTTGATTGGGCGTTGTATTATCCTCGCTCCTGAAAGTCTCCTCTTTTGTGCCCTTCCACGACCTGCCTATGGAGTGGCGGTCAACTCTTCTGAC	yes	Fungi	Basidiomycota	Agaricomycetes	Trechisporales	Hydnodontaceae	Trechispora	byssinella	SH1236068.09FU / SH1005962.10FU	Trechispora byssinella	99-98% matches to this SH, labelled T. byssinella based on sporocarp specimens from Norway and Sweden.	wood-decaying	wood_saprotroph	NO	NO	0	0	0	0	0	0	0	0	0	0	0	0	0	1	0	0	0	0	0	0	0	0	0	0	0	0	0	0	0	0	0	0	0
OTU_144	AGTCATCAACCTCTCCCGTTTTGCGACGGGTCCAGGTTGGAGCCTGGGGGCTTGCGGCCGCGAGGCTGCTCCCCTCAAATGCATCGGTTGGGCCTGCGGGTCGGACTCGGTTGGGCGTTGTACCATCCTCGCTCTTATTCCGAGATGTTCCCCTATTAATGTGCCCTCCCACGACCGCCCCGTCTGGAGTCGGCGGTCAAAGCTTTTGAAGCACTTTGAA	yes	Fungi	Basidiomycota	Agaricomycetes	Trechisporales	Hydnodontaceae	Trechispora		SH1175061.09FU / SH0841145.10FU	Trechispora cf. farinacea	Identical to this mostly eDNA-based SH labelled as Trechispora on the generic level, includes a fruiting body specimen from Germany labelled T. farinacea (Ordynets).	wood-decaying	wood_saprotroph	YES	YES	0	0	0	0	0	0	0	0	0	0	0	0	0	0	0	0	0	0	1	0	0	0	0	0	0	0	0	0	0	0	1	0	0
OTU_437	AATCATCAAGTCCCCGGATTCGCGTCCGGAGGCTTGGACTTGGGGGTCTTTGCTGCGCTTTCGGCGCGGCTCCCCTTAAATGAATCGGTTGTGGCCCGTCCGGCTTCAGTCCTCGGCGTTGTATTCACCTCGCCCCGCGTCTCGTCGGCAGCGCCCTTCCCCGACCGCCTTTGGAGCGGCGGTCAAGACTACAATTTGAA	yes	Fungi	Basidiomycota	Agaricomycetes	Trechisporales				NA, closest to SH1251746.09FU/SH0993954.10FU	Trechisporales sp. 1	identical and 99,5% match to two Estonian non-SH soil eDNA reads, best SH match 98,5% to given eDNA only SH labelled Trechisporales.	unclassified	#N/A	YES	YES	0	0	0	0	0	0	0	0	0	0	0	0	0	0	0	0	0	0	0	0	0	0	0	0	0	0	0	0	0	0	0	0	0
OTU_510	AAACCTCAATCCTTCACGGTTTTGTTACCGGGCTGGACTTGGACTTGGGTGTCTGCCGACTTCACCGGCTCACCTTAAAGGCGTTAGTGGGATAGGCCTCTGGCTCGACGTAATAAGTTTCGTTGGACCCCTGGCTCTACGCCCGCTCACAACCCCCCCTTACTCTTTATC	yes	Fungi	Basidiomycota	Tremellomycetes	Tremellales	Tremellaceae	Tremella	macrobasidiata	SH1091255.09FU	Tremella macrobasidiata	Excellent matches to this small SH including Sanger sequences of Tremella macrobasidiata (Zamora) from Spain + Portugal, on Lecanora chalothera. See Zamora et al. 2016 Mycologia	other_parasite	mycoparasite	YES	YES	0	0	0	0	0	0	0	0	0	0	0	0	0	0	0	0	0	0	0	0	0	0	0	0	0	0	0	0	0	0	0	0	0
OTU_357	TAAAATCAATCCCCACGGGTTTCTGACCCGGCGGTGGACTTGGAGTTGGGCGTCTGCCGGTCACACGGCTCGCCTCAAAGACCTTAGTGGGAACATCGGCCTATGGCTTGACGTAATAAGTTTCGTCTCGCACGGTCGGTGACGCCTGCTCACAACCAGCCCTCGGGCAATTACTTTTT	yes	Fungi	Basidiomycota	Tremellomycetes	Tremellales				NA	Tremellales sp. 1	No close SHs. Identical to 99% matches to 5 seqs: Arctic soil eDNA, Abies concolor dieback/Montenegro, German soil, Aesculus hippocastaneus/Lithuania, Ulmus glabra/Lithuania.	unclassified	#N/A	YES	YES	0	0	0	0	0	0	0	0	0	0	0	0	0	0	0	0	1	0	0	0	0	0	0	0	0	0	0	0	0	0	0	0	0
OTU_577	TAAAATCAATCCCCACGGGTTTCTGACCTGGCGGTGGACTTGGAGTTGGGCGCCTGCCGATCACACGGCTCGCCTTAAAGACCTTAGTGGGATCATCGGCCCATGGCTTGACGTAATAAGTTTCGTCTCGTCCGGCCCCTGACGTCCGCTCACAACCCGCCCTCGGGCAATCACTTTAT	yes	Fungi	Basidiomycota	Tremellomycetes	Tremellales				SH0970173.09FU	Tremellales sp. 2	Identical to this eDNA-based cladelabelled Tremellales. Some non-SH eDNA reads labelled Genoveluria.	unclassified	#N/A	YES	NO	0	0	0	0	0	0	0	0	0	0	0	0	0	0	0	0	0	0	0	0	0	0	0	0	0	0	0	0	0	0	0	0	0
OTU_034	CAACCCTCGAACCCCTCCGGGGGGTCGGCGTTGGGGACCTCGGGAGCCCCTAAGACGGGATCCCGGCCCCGAAATACAGTGGCGGTCTCGCCGCAGCCTCTCCTGCGCAGTAGTTTGCACAACTCGCACCGGGAGCGCGGCGCGTCCACGTCCGTAAAACACCCAACTTCTGAAA	yes	Fungi	Ascomycota	Sordariomycetes	Hypocreales	Hypocreaceae	Trichoderma		SH1066571.09FU / SH1025555.10FU	Trichoderma sp. 1	Identical matches to this gigantic SH with globally distributed multiple names in Trichoderma with e.g. type material sequence from T. pubescens, which is not a Finnish species. Includes eDNA soil reads from Finland, maybe ITS2 is not suitable in this group.	other_parasite	mycoparasite	YES	NO	0	1	0	0	0	0	0	0	0	0	0	0	0	0	0	0	1	0	0	0	0	0	0	0	0	0	0	0	0	0	1	1	0
OTU_390	AATTCTCAACCTTTTCAATCTTTTATTGGTTGAATTAGGTTTGGATGTGGGAGTCTTTTGCTGGCTTCTTCAAGAGGTTGGCTCTCCTCAAATTTATTAGCAGGACCTTTGTTGCTGTCTCAGTGTTAGTGTGATAATTATCTACGCTATTTTGCTGAAAGCAACTCATAAAATAGGGTTTCCAGCTTCTAATCGTCTCTTGTAGACAATTTATATGACA	yes	Fungi	Basidiomycota	Agaricomycetes	Agaricales	Tricholomataceae	Tricholoma	equestre	SH1176009.09FU / SH0852646.10FU	Tricholoma equestre coll.	Identical to excellent matches to this SH with Finnish fruiting body sequences (Kytövuori etc), includes taxa in the T. equestre group (e.g. equestre s. str., ulvinenii, frondosae).	ectomycorrhizal	ectomycorrhizal	YES	YES	0	0	0	0	0	0	0	0	0	0	0	0	0	0	1	0	0	0	0	0	0	0	0	0	0	0	0	0	0	0	0	0	0
OTU_137	AATTCTCAACCTTTTCGACTTTTTCTAAGTCGACTAGGCTTGGATGTGGGAGTTTGCGGGCTTCTCCGAAGTCGGCTCTCCTTAAATTTATTAGTAGGGACCTCTGTTGCCTTAGCTTTTGGTGTGATAATTATCTACGCCATCATGTGAAGCAGCTTTAAATTGGGGTTGCTGCTCTCTAACAGTCTCTTTGGTGGGACAATTTATGACA	yes	Fungi	Basidiomycota	Agaricomycetes	Agaricales	Tricholomataceae	Tricholoma	fulvum	SH1086505.09FU / SH0968820.10FU	Tricholoma fulvum	Identical to excellent matches to this SH with Finnish fruiting body sequences (Kytövuori).	ectomycorrhizal	ectomycorrhizal	YES	YES	0	0	0	0	1	0	0	0	0	0	0	0	0	0	0	0	0	0	0	1	0	0	0	0	0	1	0	0	0	0	0	0	0
OTU_363	AATTCTCAACCTTTTCGGCTTTTTCTAAGTTGATCAGGCTTGGATGTGGGAGTTTGCGGGCTTCTCTGAAGTCGGCTCTCCTTAAATTCATTAGTAGGGACCTCTGTTGCCTTAGCTTTTGGTGTGATAATTATCTACGCCATCATGTGAAGCAGCTTTAAATTGGAGGTTACTGCTTTCTAACCGTCTCCCATGGGACATTTTCTGACA	yes	Fungi	Basidiomycota	Agaricomycetes	Agaricales	Tricholomataceae	Tricholoma	stans	SH1086532.09FU / SH0968827.10FU	Tricholoma stans	Identical to excellent matches to this SH with Finnish fruiting body sequences (Kytövuori) + epitype from Sweden.	ectomycorrhizal	ectomycorrhizal	YES	YES	0	0	0	0	0	0	0	0	0	0	0	0	0	0	0	1	0	0	0	0	0	0	0	0	0	0	0	0	0	0	0	0	0
OTU_368	AATTCTCAACCCTTTCAGCCTTTTATTTATTTATTTGGTTGATGAGGGATTGGATGTGGGAGCTTGCGGGCTTTCTCAGAAGTCGGCTCTCCTTAAACGCATTAGCGGGACCTTTGTTGCCTAGCTTTGGTGTGATAATTATCTATGCCATTTGCTCAAGCAGCTTATAATGAGGTCAAGCTTCTAATTAAATGCAACTTATGACA	yes	Fungi	Basidiomycota	Agaricomycetes	Agaricales	Tricholomataceae	Tricholoma	stiparophyllum	SH1086538.09FU / SH0985263.10FU	Tricholoma stiparophyllum	Identical to excellent matches to this SH with Finnish fruiting body sequences (Kytövuori).	ectomycorrhizal	ectomycorrhizal	YES	YES	0	0	0	0	0	0	0	0	0	0	0	0	0	0	0	1	0	0	0	0	0	0	0	0	0	0	0	0	0	0	0	0	0
OTU_411	TCACCCCTCAAGCTCAGCTTGGTGTTGAGACCTGCTGTAAGGGCAGTCTCTAAAATCAGTGGCAGTGCTGTCAGGCTCTAAGCGTAGTAATTTTCATCGCTATAGACACCTGGTGGATACTCGCCAGAACCCCCCCATTTTTTAAT	yes	Fungi	Ascomycota	Leotiomycetes	Helotiales	Calloriaceae	Trichosporiella		SH1078570.09FU / SH0908259.10FU	Trichosporiella multisporum/Tetracladium sp.	Identical to excellent matches to this eDNA-dominated clade with ex-type material from some Tetracladium species and Trichosporiella multisporum living ATCC culture sequece	saprotroph	soil_saprotroph	NO	NO	0	0	0	0	0	0	0	0	0	0	0	0	0	0	0	0	0	0	0	0	0	0	0	0	0	0	0	0	0	0	0	0	0
OTU_050	AATCTCAACCACTAGGGTTTCCTAATGGATTGGATTTGGGCGTCTGCGATTGTCTAATCGCTCGCCTTAAAAGAGTTAGCAAGTTTGACATTAATGTCTGGTGTAATAAGTTTCACTGGGTCCATTGTGTTGAAGCGTGCTTCTAATCGTCCGCAAGGACAATTACTTTGA	yes	Fungi	Basidiomycota	Tremellomycetes	Trichosporonales	Trichosporonaceae	Trichosporon		SH1019606.09FU / SH0856167.10FU	Trichosporon sp.	Identical to given SH, some inconclusiveness in the name but a yeast in/near Trichosporon asahii/dohaense.	other_parasite	animal_parasite	NO	NO	1	0	1	0	0	1	0	0	0	0	0	0	0	0	0	0	0	0	0	0	0	0	0	0	0	0	0	0	0	0	0	0	0
OTU_639	CAAAACACGCTCCCAACCACTCTCAACGGGAATCGGGATGCGGCATCTGGTCCCTCGTCTCTCAAGGGACGGTGGACCGAAGATTGGGCTGCCGGCGTACCGCGCCGGACACAGCGCATGGTGGGCGTCCTCGCTTTATCAATGCAGTGCATCCGGCGCGCAGCTGGCATTATGGCCTTTGAACGACCCAACAAACGAAGCGCACGTCGCTTCGA	no	Plantae	Tracheophyta	Magnoliopsida	Poales	Poaceae	Triticum		NA	Triticum aestivum	Seems like a contaminant but can be from dry plant material, granivory. pollen etc.	vascular plant	#N/A	NA	NA	0	0	0	0	0	0	0	0	0	0	0	0	0	0	0	0	0	0	0	0	0	0	0	0	0	0	0	0	0	0	0	0	0
OTU_360	CAACCCTCACGCCCCGCGTGGTCTTGGGCCCTGCCGGCGACGGCAGGCCCTAAAGCGAGTGGCGGCGCCCGAAGGCCCTGAACGTAGTACAATCTCTCGTTACAGGCGCCCGAGGGACGCTGGCCAGCAACCCCAACTTTCTCT	yes	Fungi	Ascomycota	Leotiomycetes	Helotiales	Cenangiaceae	Trochila		SH1022462.09FU / SH0924873.10FU	Trochila cf. viburnicola	99% match to this SH, also very close to other Trochila SHs so not very conclusive. The best match SH includes Trochila viburnicola ex-type culture sequence from UK from Viburnum twig cankers. Not on Finnish checklist.	saprotroph	litter_saprotroph	NO	NO	0	0	0	0	0	0	0	0	0	0	0	0	0	0	0	1	0	0	0	0	0	0	0	0	0	0	0	0	0	0	0	1	0
OTU_397	CAACCCTCACGCTTTGCGTGGTGTTGGGCCTGCCCCCTAAAGGGCTTGCCTCAAAATCAGTGGCGGCCGCTGTTCGACCCCTAAGCGTAGTAACTATTCGTCGCTTCTGGGTGAGAGCAAGCCTGCTAGGAACCCCCACCTTCAAA	yes	Fungi	Ascomycota	Leotiomycetes	Rhytismatales	Rhytismataceae	Tryblidiopsis	pinastri	SH1020282.09FU / SH0748652.10FU	Tryblidiopsis pinastri	Identical matches to this SH with sanger sequence specimens from Luxenburg and strains from Nordic countries.	plant_pathogen	plant_pathogen	YES	YES	0	0	0	0	0	0	0	0	0	0	0	0	0	0	0	0	0	0	0	0	0	0	1	0	0	0	0	0	0	0	0	0	0
OTU_379	AATTCTCAACCATATCAGCTTTGCTGGTAAGGCTTGGATGTGGAGGTTTGCAGGCTTCTAACGAGGTCAGCTCCTCTGAAATGCATTAGCGGTACCCGTGCGGAACCGTCTATTGGTGTGATAACTATCTACGCCGTGGACATCTGCTTTGAATGGGTTATGCTGCTTCTAATAGTCTGTAATAGACAACTATAATGACA	yes	Fungi	Basidiomycota	Agaricomycetes	Agaricales	Tubariaceae	Tubaria		SH0998384.09FU	Tubaria cf. furfuracea	Identical matches to this SH with fruiting body references from Estonia and Germany. Closeby another SH0998332.09FU which is smaller and mostly North America.	saprotroph	litter_saprotroph	YES	YES	0	0	0	0	0	0	0	0	0	0	0	0	0	0	1	0	0	0	0	0	0	0	0	0	0	0	0	0	0	0	0	0	0
OTU_393	AATTCTCAACCTATCAGCTTTTCACAAAGCTCGGTATGGCTTGGATGTGGAGGTTTGCAGGTTTCTAACGAAGTCAGCTCCTCTGAAATGCATTAGTGGTACCCGTGCGGAACCGTCTATTGGTGTGATAATATCTACGCCGTGGACATCTGCTTTAAATGGGTTATGCTGCTTATAACCGTCCCTCTGTGGACAACTTATGACA	yes	Fungi	Basidiomycota	Agaricomycetes	Agaricales	Tubariaceae	Tubaria		SH0998355.09FU	Tubaria cf. segestria	Identical matches to this small SH with fruiting body reference from France. Not on the Finnish checklist.	saprotroph	litter_saprotroph	YES	YES	0	0	0	0	0	0	0	0	0	0	0	0	0	0	0	0	0	0	0	0	0	0	1	0	0	0	0	0	0	0	0	0	0
OTU_425	ATACCCTCCACCGCCGGGGCTTTTGTCTCGGCGGCTGGGACGTGGGGGACAGTGCTGGCCTTCGGGTCGGCTCCCCTGGAATGCATTAGCTGGTCGCGACGCGGTCCTTAGCCCGGCGCGCCCGCCCTCGGTGTAGTACGCTATTCACCTTGGTCGGCGCCGCCTTGACCTGTCCTGCCGCTTCTAACCGCCCTCGGGCACTTATCATTG	yes	Fungi	Basidiomycota	Agaricomycetes	Hymenochaetales	Hymenochaetales family incertae sedis	Tubulicrinis	borealis	SH0891982.09FU / SH1009560.10FU	Tubulicrinis borealis 1	Identical to this single-sequence SH with Larsson fruiting body sequence from Sweden.	wood-decaying	wood_saprotroph	NO	YES	0	0	0	0	0	0	0	0	0	0	0	0	0	0	0	0	0	0	0	0	0	0	0	0	0	0	0	0	0	0	0	0	0
OTU_279	GCATCATCAACCTCCTGGTTTTGTTACTTGGGAGGCTTGGACTTGGGGGCTGCTGGCCTTGCGGTCGGCTCCTCTGGAATGCATTAGCTGGTCGCTGGGGCGTCCTCGGTGTGATAAGTATTTCACCTTGGGCGTCCTGTCGAGGCGGCCGCTTCGAACCGTCTTCGGACAACCTTTTGACA	yes	Fungi	Basidiomycota	Agaricomycetes	Hymenochaetales	Hymenochaetales family incertae sedis	Tubulicrinis		SH1208252.09FU / SH0975438.10FU	Tubulicrinis cf. glebulosus	Identical mathces to this SH with fruiting body data from USA as T. glebulosus, some eDNA reads and some samples named T. subulatus.	wood-decaying	wood_saprotroph	YES	NO	0	0	0	0	0	0	0	0	0	0	1	0	0	0	0	0	0	0	0	0	0	0	0	0	0	0	0	0	0	0	0	0	0
OTU_275	ATATCATCAACCTCTGGCGTTTTTGCGAACGCTCGGACGGCTTGGACTTGGGGGCTTTGCTGGCTTCGGTCGGCTCTCCTGGAATGCATTAGTGGGTCTTTTCGTCTCCCTGAGCGGTGTCTCGGTGTGATAACTTCTTCACCTTGAGTAAGCCCGTCTCGTTGAAGGGGAGGCGATGTGATTCCTGCTTCGAACGGTCCCTTCGTCGGGACACTTTCACTTTGACA	yes	Fungi	Basidiomycota	Agaricomycetes	Hymenochaetales	Hymenochaetales family incertae sedis	Tubulicrinis		SH1190729.09FU / SH0934764.10FU	Tubulicrinis medius 1	Identical to this single-sequence SH with Spirin fruiting body sequence from Estonia.	wood-decaying	wood_saprotroph	NO	YES	0	0	0	0	0	0	0	0	0	0	0	0	1	0	0	0	0	0	0	0	0	0	0	0	0	0	0	0	0	0	0	0	0
OTU_207	ATACCATCACCCCTCCGGCGCTTTCGAGCGCTCGGTGGGCGTGGATTTGGGGATCTGCTGGCCCTTCGCGGGTCGGCTTCCCTTGAATGCATTAGCGGTCGCTTGGTTCTGACCACGGTGTGATAACTATTTCACCTTGGGAGGGCCGCTCGGGCGTCGCTCACAGCCGTCTTCGGACAACCCATTTGTTA	yes	Fungi	Basidiomycota	Agaricomycetes	Hymenochaetales	Hymenochaetales family incertae sedis	Tubulicrinis	subulatus	SH0959318.09FU / SH1005964.10FU	Tubulicrinis subulatus	Excellent matches to this SH with fruiting body references from Estonia (corticioid course) and Norway.	wood-decaying	wood_saprotroph	NO	NO	0	0	0	0	0	0	0	0	0	0	0	0	0	0	0	0	0	0	0	0	0	0	0	0	0	0	0	0	0	0	0	0	0
OTU_354	AATCCTCAACCGCGCCGATCGATTTCGGTGGGGCTTGGACTTTGGAGCGTGCTGGCGAAGGTCGGCTCCTCTTTAAATGCATCAGCGGAAGAAACCTTTGTCTTTCCTGCCCTTCGGTGTGATAATCGTGTTGCGCCGCGGTGGAACTTCAACGATCCGCTTACAATGGTCTTCGGACGAATACCTCATGTCA	yes	Fungi	Basidiomycota	Agaricomycetes	Atheliales	Atheliaceae	Tylospora	fibrillosa	SH1235483.09FU / SH0826317.10FU	Tylospora fibrillosa	Excellent matches to this very large global SH with Finnish + Estonian material. 1 of only 2 Tylospora species on Finnish list,this is T. fibrillosa based on sporocarp specimens.	ectomycorrhizal	ectomycorrhizal	YES	YES	0	0	0	0	0	0	0	0	0	0	0	0	0	0	0	0	0	1	0	0	0	0	0	0	0	0	0	0	0	0	0	0	0
OTU_318	AATTCTCAACTTCGAAGCCTTGTTGTAATGACTCGGTCTTTGGGGCTTGGACTTGGAGTGTGCGGGTTCCTCTTTTGAGACCGGCTCCTCTTGAAATGCATTAGCTGGAACCTCTTCGTGGACCGGCCATCGGTGTGATAATTATCTACGTCGTTGGTGTTCGTGTTTGCGCTTTGTTAATGGGGTTCTGCTTCCAACCGTCTTCGGACAACCGTCCTTCGCGAGAAGGATTGACC	yes	Fungi	Basidiomycota	Agaricomycetes	Agaricales	Typhulaceae	Typhula		SH1172657.09FU	Typhula cf. gyrans	Large clade, identical match to Olariaga et al. 2020 T. gyrans sequence and some other sequences in this SH, but the SH is named T. setipes. Seems phylogenetically clean.	saprotroph	plant_pathogen	YES	YES	0	0	1	1	0	0	0	0	0	0	0	0	0	0	0	0	0	0	0	0	0	0	0	0	0	0	0	0	0	0	0	0	0
OTU_229	AATTCTCAACTAATACCATGTTTTCGAACGTGTGTTATTAGCTTGGACTTTGGAGTGTGCCGGCCAATCCTACGGTCGGCTCCTCTTTAAATGCATTAGCTGGAACCTCTTGTGGACCAGACTATGGTGTGATAATTATCTACGCTATGGTTTGTGAAGCACTTTGTTATGGGGTATCAGCTTCTAACCGTCTTCGGACAATCTTATGACA	yes	Fungi	Basidiomycota	Agaricomycetes	Agaricales	Typhulaceae	Typhula	erythropus	SH1278480.09FU	Typhula erythropus	Clean clade, identical matches to this SH, clean clade in phylogeny, ok.	saprotroph	plant_pathogen	YES	YES	0	0	0	0	0	0	0	0	0	0	0	0	0	0	0	0	0	0	0	0	0	0	0	0	0	0	0	1	0	0	0	0	0
OTU_315	ATCTCTCAACCTTGCCAGCTTTATTGTTGTTGCAAGGCTTGGATGTGAGGGTTTGCCGGCTCCTTAGTTGAGTCAGCTCCCTTTAAATGCATTAGCAGAACCTCTGCGAACCATCATTGGTGTGATAATATATCTACGCTATTGGTGCAAGCCTCCTTTACTGGAGTTGGATCAGCTTCTAATCGTCTTCGGACAACGTATTGATCTTTACGGATTAGTATATTTTGACA	yes	Fungi	Basidiomycota	Agaricomycetes	Agaricales	Typhulaceae	Typhula	filiformis	SH1046450.09FU	Typhula filiformis	Identical matches to this SH, with Finnish eDNA soil material and Norwegian fruiting-body data. Local phylogeny ok.	saprotroph	plant_pathogen	YES	YES	0	0	0	0	0	1	0	0	0	0	0	0	0	0	0	0	0	0	0	0	0	0	0	0	0	0	0	0	0	0	0	0	0
OTU_294	AATTCTCAACCTCATAACGTTTTCGGACGGTCCTTGAGGCTTGGACTTTGGAGCGTGTCGGTTCTCTTATTGAATCGACTCCTCTTTAAATGCATTAGCTGGAACCTCTTGTGGACCAGACTACGGTGTGATAATTATCTACGCTGTTGGTCTTGTGAAGCACTTTGTTACGAGGTTCTGCTTCTAACCGTCCCTTACACGGACAACAATCTTAATTGACA	yes	Fungi	Basidiomycota	Agaricomycetes	Agaricales	Typhulaceae	Typhula	japonica	SH1010567.09FU	Typhula japonica	Identical matches to this SH, with Japan material verified in Ikeda et al. 2015, also from Estonia soil and others. New to Finland?	saprotroph	plant_pathogen	YES	YES	0	0	0	0	0	0	0	1	0	0	0	0	0	0	0	0	0	0	0	0	0	0	0	0	0	0	0	0	0	0	0	0	0
OTU_513	ATCTCTCAACCTTGCCAGCTTTATTGTTGTTGCAAGGCTTGGATGTGAGGGTTTGCCGGCTCCTTTGTTGAGTCAGCTCCCTTTAAATGTATTAGCGGAACCTCTGCGAACCATCATTGGTGTGATAATATATCTACGCTATTGATGCAAGCCTCCTTTACTGGAGTTGGATCAGCTTCTAACCGTCTTCGGACAACGTATTGCTTCTTTATTGAACAATATATTTTGACA	yes	Fungi	Basidiomycota	Agaricomycetes	Agaricales	Typhulaceae	Typhula		SH1046454.09FU / SH0981368.10FU	Typhula sp. TUF139213	Closest match 99% to given TUF specimen from Eesti and unnamed eDNA SH from Lithuania.	saprotroph	plant_pathogen	NO	YES	0	0	0	0	0	0	0	0	0	0	0	0	0	0	0	0	0	0	0	0	0	0	0	0	0	0	0	0	0	0	0	0	0
OTU_320	TGAATATCTCTGCTTTTATGTTTTTTAATTAAAATATAACAAGTCAGGTCCTTGGGTCTGCTTGCGGTTTTTTACTGAACACAAGCTTACCTTAAATGAATTAGCTGGGATTTCAGCAGAGTTGTTAAGTAATATTAGAACTCTCGTAATATGGAAATCTGCTTTCTAATTTTTTTTGTCTTTCGAGACAAAAATTTTTTC	yes	Fungi							NA	Fungi sp. 66	Best matches 92% in some Exobasidium.	unclassified	#N/A	NO	NO	0	0	1	1	0	0	0	0	0	0	0	0	0	0	0	0	0	0	0	0	0	0	0	0	0	0	0	0	0	0	0	0	0
OTU_194	CAACTACTCAAGCGCTCGCTTGGTATTGGGGCCCGCACCTAGCGGCCCCTAAAGACAGTGGCGGTGCTCCCAAGCTCTACGCGTAGTACATTCTCTCGCGACAGACTCTTGGGTGTGGCCTGCCAAAACCCCAATTTTACCA	yes	Fungi							NA	Fungi sp. 67	89-81 % matches to Lachnum/Neoerysiphe.	unclassified	#N/A	NO	NO	0	0	0	0	0	0	0	0	0	0	0	0	0	0	0	0	0	0	0	0	0	0	0	0	0	0	0	0	0	0	0	0	0
OTU_418	CACCAATCAAGCCCAGCTTGGCATTGGGCCCTTTCGTCCCCCTCGCGGGGGGCGGGCCTCGAAAACCTCGGCGAAGTCTCACCGGCTTTGGGCGTAGCAGAAATCATTCTTGAAAACGTCCTCGGGCCCGGCGAGTCTCCTGCCGACCTTTTAAGCGCGGGAAACCGCACCTCAA	yes	Fungi							NA, closest to SH1322183.09FU	Fungi sp. 68	Unclear, 91% matches to Ascomycota/Phaeosclera things	unclassified	#N/A	NO	YES	0	0	0	0	0	0	0	0	0	0	0	0	0	0	0	0	0	0	0	0	0	0	0	0	0	0	0	0	0	0	0	0	0
OTU_419	ATTCCTCAATCCTATCGTTTTTTTAACAAAGCGGTAATGGTTGGATGTTGAGTGCTGCTGGATCCTTTGGTTCAGCTCGCTTTAAATTTATGAGCAGGCTCCTATTCTATTCGGACTGACTCAACGTGATAAGAAATTTCGTTGAGGACGCTTTACTGCGGCCGAATGTTGGGGAAATGCCGCTGCTAGTTGACACCTATAT	yes	Fungi							NA	Fungi sp. 96	Unclear, 91% matches to Eucronartium/Basidiomycota things	unclassified	#N/A	YES	YES	0	0	0	0	0	0	0	0	0	0	0	0	0	0	0	0	0	0	0	0	0	0	0	0	0	0	0	0	0	0	0	0	0
OTU_423	CACCAATCAAGCTCAGCTTGGCATTGGGCCCTTCGTCCCCCTCGCGGGGGGCGGGCCTCGAAAACCTCGGCGAAGTCTCACCGGCTTTGGGCGTAGCAGAAATCATTTTTTTGAAAACGTCCTCGGGCCCGGCGAGTCTCCTGCCGCCAGCAAGAGCGGGAAACCGCACCTTCAA	yes	Fungi							NA, closest to SH1322183.09FU	Fungi sp. 70	Unclear, 91% matches to Eucronartium/Basidiomycota things	unclassified	#N/A	NO	YES	0	0	0	0	0	0	0	0	0	0	0	0	0	0	0	0	0	0	0	0	0	0	0	0	0	0	0	0	0	0	0	0	0
OTU_511	ATATCTCAACTCATAATTGTTTTTTTTTTGCGATTGTGGGCTTGGACTTGGAGGCTGCCGGCGTTGTCGGCTCCTCTCTAAATGTATTAGCTGAATCTTTCGAGATGCAGCCTCGGTGTGATAATTGTCTACGCCGTGTGTCTGTGTCTTGCTTGTGCCACCCCGCTTGCGGTTGTGTGGCAGAGACAAAGCTTCTAACTGTCTTCGGACAAACTCACTTGAC	yes	Fungi							NA	Fungi sp. 71	Best matches to 87-91% more or less random fungi.	unclassified	#N/A	NO	NO	0	0	0	0	0	0	0	0	0	0	0	0	0	0	0	0	0	0	0	0	0	0	0	0	0	0	0	0	0	0	0	0	0
OTU_600	TCTCTCAACCAATAGGGTTTCTTATTGGCTTGGATCTGGGTGCTGCCAGCTTGTCTGGCTCGCCTTAAAGGAGTTAGCGAGTATAGCAATGTCGTCTGGCGTAATAAGTTTCGCTGGGTTGACGTGTGAAGCACGCTTCTAATCGCCCTCGGGCAATTTTTGA	yes	Fungi	Basidiomycota	Tremellomycetes	Trichosporonales	Trichosporonaceae	Vanrija		SH0997990.09FU / SH0856210.10FU	Vanrija cf. humicola	Identical matches to this large SH including ex type material from multiple types, named V. humicola in UNITE. Synonymous to some Cryptococcus species.	wood-decaying	wood_saprotroph	YES	NO	0	0	0	0	0	0	0	0	0	0	0	0	0	0	0	0	0	0	0	0	0	0	0	0	0	0	0	0	0	0	0	0	0
OTU_321	ATACCATCCACTATACTCTCTTTCTCTCTCCCTCTCTTTGAGGGGAAGGGGGGAGGTTAGTAAAGCTGGGAGCTTGGGGGTATTTGAACTTGGCAATGTATTGTCATGTTCTCCCCTTAAATAAATTAGTGAGAATGAAATGAAAGGGAAAACAGTTGATGTGATAATTATACAAAGTCTACTCAACGCTATGTTTGTACCTTTTGGATCTTGCTTTCTAACTTGTTGTTAAAACACAACACTTTAAAATTATA	yes	Fungi	Basidiomycota	Agaricomycetes	Russulales	Peniophoraceae	Vesiculomyces	citrinus	SH1248683.09FU / SH0943473.10FU	Vesiculomyces citrinus	Excellent matches to this SH with Estonian fruiting body verification, convincing.	wood-decaying	wood_saprotroph	YES	NO	0	0	0	1	0	0	0	0	0	0	0	0	0	0	0	0	0	0	0	0	0	0	0	0	0	0	0	0	0	0	0	0	0
OTU_180	TAACCAATCATGCCTGGCATGGTGTTGGGGCACGCGGTCTCGCGGCCCTCAAAATCAGTGGCGGCGCCGGTAGGCTCTAAGCGTAGTAATTTCTCTCGCTATAGGGTCCTGACGGTTGCTCGCCAGAACCCCCACTTCTTAA	yes	Fungi	Ascomycota	Leotiomycetes	Helotiales	Vibrisseaceae	Vibrissea		SH0936132.09FU	Vibrissea cf. flavovirens/catarhyta	Identical to excellent matches to this SH with fruiting body specimens from Germany and Austria, eDNA soil reads from Estonia. New to Finland if V. flavovirens, German specimen labelled V. catarhyta, USA specimen as V. pezizoides. Only Vibrissea in dataset, keep at the generic level.	saprotroph	litter_saprotroph	YES	YES	0	0	0	0	0	0	0	0	0	0	0	0	0	0	1	1	0	0	0	1	0	0	0	0	0	0	0	0	0	0	0	0	0
OTU_478	AACCTCACCCCACTTGGGTTTTTGCCTGAGCGGTGGTGTATTGGGTGTTGCCTTGCTAAAGGCTCGCCTTAAAGACATAAGCACCTTGGATGTAATACGTTTCATCCTTTCGGGTGGCTAATAACCCCACATAACTCATG	yes	Fungi	Basidiomycota	Tremellomycetes	Tremellales	Bulleribasidiaceae	Vishniacozyma		NA, closest SH0994206.09FU	Vishniacozyma aff. victoriae	96% to the main V. victoriae SH, no better matches.	saprotroph	soil_saprotroph	NO	NO	0	0	0	0	0	0	0	0	0	0	0	0	0	0	0	0	0	0	0	0	0	0	0	0	0	0	0	0	0	0	0	0	0
OTU_547	AACCTCACCCCACTTGGGTTTTTGCCCGAGCGGTGGTGGATTGGGCGTCTGCCGTTAATGGCTCGCCTGAAAAGCATAAGCAACTTTGGATGTAATACGTTTCATCCTTTCGAGTGGCTGACAACCCCACATATCTCATG	yes	Fungi	Basidiomycota	Tremellomycetes	Tremellales	Bulleribasidiaceae	Vishniacozyma	heymayensis	SH0994205.09FU / SH0937344.10FU	Vishniacozyma heymayensis	Identical matches to this global SH with V. heymayensis type strain sequence.	saprotroph	soil_saprotroph	YES	YES	0	0	0	0	0	0	0	0	0	0	0	0	0	0	0	0	0	0	0	0	0	0	0	0	0	0	0	0	0	0	0	0	0
OTU_250	AACCTCACTCCACTTGGGTTTTTGCCTGAGTGGTAGTGTATTGGGTGTTGCCTTGCCAAAGGCTCGCCTTAAAAGAATAAGCACCTTGGATGTAATACGTTTCATCCTTTCGGGTGGCTAATAACCCCACATAACTCATG	yes	Fungi	Basidiomycota	Tremellomycetes	Tremellales	Bulleribasidiaceae	Vishniacozyma		SH0994229.09FU / SH0937366.10FU	Vishniacozyma tephrensis	Excellent matches to this global SH with V. tephrensis type strain sequence. Main cluster on a large SH.	saprotroph	soil_saprotroph	YES	NO	0	0	0	0	0	0	0	0	0	0	0	0	0	0	0	0	0	0	0	0	0	0	0	0	0	0	0	0	0	1	0	1	0
OTU_114	AACCTCACCCCACTTGGGTTTTTGCCTGAGCGGTGGTGTATTGGGTGTTGCCTTGCTAAAGGCTCGCCTTAAAGACATAAGCACCTTGGATGTAATACGTTTCATCCTTCTGGGTGGCTGATAACCCCACATATTCATG	yes	Fungi	Basidiomycota	Tremellomycetes	Tremellales	Bulleribasidiaceae	Vishniacozyma		SH0994206.09FU	Vishniacozyma victoriae/carnescens	Large cluster, Identical matches to this large global SH with type sequence from Vishniacozyma victoriae. V. carnescens a close species and ITS very similar, see Zhu et al. 2023.	saprotroph	soil_saprotroph	YES	YES	0	0	0	0	0	0	0	0	0	0	0	0	0	0	0	0	0	0	0	0	0	0	0	0	0	0	0	0	0	0	0	0	0
OTU_461	ATCTCTCAACCCACAAATTGTTTGTTCAGTTTGTGCGGCTTGGACTTGGAGGCATTGCTGGCGATGGTCAGCTCCTCTTAAATGTATTAGCTGGGCTTAGCTCGGTGGAACGGTTAGTGTGATAATTATCTGCGCTGCCTACTACATCGGATCCCGCTTCTAATCGTCCGCAAGGACAATTCACTTTGA	yes	Fungi	Basidiomycota	Agaricomycetes	Corticiales	Vuilleminiaceae	Vuilleminia		SH1308161.09FU / SH0941243.10FU	Vuilleminia sp. (coryli/comedens)	Identical to excellent matches to this SH, specific ID a bit unclear but the SH includes culture-based sequence of V. coryli, also specimens labelled V. comedens.	wood-decaying	wood_saprotroph	YES	YES	0	0	0	0	0	0	0	0	0	0	0	0	0	0	0	0	0	0	0	0	0	0	0	0	0	0	0	0	0	0	0	0	0
OTU_005	ACATCTCCACAATTAGTTTTTTTTTAAAAATTAGTTGAGGGTTTTGAGGTTGTCATATAAACAATGACTCCCTTTAAAATAATTAGTGATGACCTTATGAATGGGTTAATACTGTGTGTTATAATGGATTACATCCATCACCAGTCAGAGAGTAATCTCGCCTTAGTAATTTGTAGTGATTGCTTCTAACTGCCATTGGCAACAACCTGATCA	yes	Fungi	Basidiomycota	Wallemiomycetes	Wallemiales	Wallemiaceae	Wallemia		SH0991546.10FU	Wallemia cf. canadensis	Identical matches to this global SH with holotype culture sequence material, includes house dust eDNA from Finland. Clustering not ideal.	saprotroph	unspecified_saprotroph	YES	YES	0	1	1	0	0	0	0	1	0	0	1	1	0	0	0	0	0	0	1	0	0	0	1	0	1	1	0	0	0	0	0	0	0
OTU_027	CTCTCTCAAACCTTCGGGTTTGGTATTGAGTGATACTCTGTCAAGGGTTAACTTGAAATATTGACTTAGCAAGAGTGTACTAATAAGCAGTCTTTCTGAAATAATGTATTAGGTTCTTCCAACTCGTTATATCAGCTAGGCAGGTTTAGAAGTATTTTAGGCTCGGCTTAACAACAATAAACTAAAA	yes	Fungi	Ascomycota	Saccharomycetes	Saccharomycetales	Phaffomycetaceae	Wickerhamomyces	anomalus	SH1240804.09FU	Wickerhamomyces anomalus	Identical matches to this global large SH with type culture sequence from Sacharomyces anomalus, includes Finnish soil eDNA material.	saprotroph	litter_saprotroph	YES	YES	0	0	0	0	0	0	0	1	0	1	0	0	0	0	1	1	1	0	0	1	0	0	1	1	0	0	1	0	0	1	0	1	0
OTU_049	CACCCCTCAAGCGCAGCTTGGTGTTGGGCCCTCGCCCCCGCGGCGTGCCCGAAAAGCAGTGGCGGTCCGGCGTGACTTTAAGCGTAGTAACATCCTCCCGCTCTAGAGTACTCGCCGTGGCCGGCCAAAGAACCCCATTTACTTCTAT	yes	Fungi	Ascomycota	Lecanoromycetes	Lecanorales	Parmeliaceae	Xanthoparmelia	conspersa	SH1075782.09FU / SH0850498.10FU	Xanthoparmelia conspersa	Identical to excellent mathces to this SH. SH naming a bit messy but reference specimens labelled X. conspersa from Norway and Estonia.	lichen-forming	lichenized	NO	NO	0	0	0	0	0	1	0	0	0	0	0	0	0	0	0	0	0	0	0	0	0	0	1	0	0	0	0	0	0	0	0	0	0
OTU_154	AATTCTCAACCTCCCCAGCTTTTACCGGCCGGAGGAGGATTGGATTGTGGGGGTTGCGGGCCTCGATGAGAGGTCGGCTCTCCTTAAACGCATTAGCGGAACGTCTCGCGGGACCGTCACTTGGTGTGATAATTATCTACGCCTCATGACTGCGATCGCCTCTGGTTCAGCTTCTAACCGTCCGTTCGCTCGGACAGCTTTTTGACA	yes	Fungi	Basidiomycota	Agaricomycetes	Agaricales	Mycenaceae	Xeromphalina	cauticinalis	SH1209603.09FU / SH0858340.10FU	Xeromphalina cauticinalis	Identical matches to this SH with fruiting body references from Estonia, Canada, Mediterranean region.	wood-decaying	wood_saprotroph	YES	NO	0	0	0	0	0	0	0	0	0	0	0	0	0	0	0	1	0	0	0	1	0	0	0	0	0	0	0	0	0	0	0	1	0
OTU_153	AATTATCAACTCCCTTTCTTTATTGAAGGGTGAGCTTGGACTTGGGGATTGCTGGTTTTCAATCGGCTTCCCTTGAATGCATTAGCTGGAATTTAATTCGCAGCATATATGCGGTGTGATAATGTCGTCACTGTGTAGCTCGGATTGTCTAGCTTCTAATCGTCCTTCACGGGACAATTTGATCA	yes	Fungi	Basidiomycota	Agaricomycetes	Hymenochaetales	Schizoporaceae	Xylodon	asperus	SH1236528.09FU / SH1003274.10FU	Xylodon asperus	Identical matches to this SH with multiple fruiting body references from Finland (Miettinen) and Sweden.	wood-decaying	wood_saprotroph	YES	YES	0	0	0	0	0	0	0	0	0	0	0	0	0	0	0	0	0	1	0	0	0	0	0	0	0	0	0	0	0	0	0	1	0
OTU_313	AATCATCAACTCCCTTAGCTTTGTTGCGACGGTGAGCTTGGACTTGGGGATTTGCTGGCCTTCGGGTTCTGGCTTCCCTTGAATGCATTAGCTGGACGTTGATTTGCAGCATATATGCGGTGTGATAATTGTCTTCACTGTGTAGCTCAAGTTGAACTGGCTTCTAATTGTCCTTCGCGGGACAACACTTTGACC	yes	Fungi	Basidiomycota	Agaricomycetes	Hymenochaetales	Schizoporaceae	Xylodon	brevisetus	SH1236532.09FU / SH1003338.10FU	Xylodon brevisetus 1	Identical matches to this SH with fruiting body reference material from Estonia & Russia (Viner, Larsson)	wood-decaying	wood_saprotroph	YES	NO	0	0	0	0	0	1	0	0	0	0	0	0	0	0	0	0	0	0	0	0	0	0	0	0	0	0	0	0	0	0	0	0	0
OTU_142	AATTATCAACTCTCTTTCTTTTCGAAGTAAGATGAGATTGGACTTGGGGATTGCTGGTTTCTAATCAGCTTCCCTTGAATGCATTAGCTGGAATTTGATTCGCAGCATATATGCGGTGTGATAATGTCTTCACTGTGTAGCTCGAGTCGTCTGGCTTCTAATCGTCCTTCACGGGACAATCTTGACA	yes	Fungi	Basidiomycota	Agaricomycetes	Hymenochaetales	Schizoporaceae	Xylodon	brevisetus	SH1236642.09FU/SH1003244.10FU or SH1307374.09FU/SH1003276.10FU	Xylodon brevisetus 2	Identical matches to both SHs with fruiting body reference material. Smaller SH1307374.09FU/SH1003276.10FU with a single poor quality fruiting body seq from Sweden, the other SH1236642.09FU/SH1003244.10FU with eDNA and fruiting body references from Finland (e.g. Miettinen).	wood-decaying	wood_saprotroph	YES	YES	0	0	0	0	0	0	0	0	0	0	0	0	0	0	0	0	0	0	0	0	0	0	0	0	0	0	0	1	0	0	1	0	0
OTU_295	AATTATCAACTCTCTTTCTTTATTGAAAGGTGAGCTTGGACTTGGGGATTGCTGGCTCATATCGGCTTCCCTTGAATGTATTAGCTGGAATTTGATTCGCAGCATATATGCGGTGTGATAATGTCGTCACTGTGTAGCTCGGATTGTCTAGCTTCTAATCGTCCTTCACGGGACAATTTGATCA	yes	Fungi	Basidiomycota	Agaricomycetes	Hymenochaetales	Schizoporaceae	Xylodon		NA, closest SH1236637.09FU	Xylodon sp. 1	96% matches to closest SHs, multiple. Difficult to say anything.	wood-decaying	wood_saprotroph	NO	YES	0	0	0	0	0	0	0	1	0	0	0	0	0	0	0	0	0	0	0	0	0	0	0	0	0	0	0	0	0	0	0	0	0
OTU_030	CTCTGGGATCGCATTGCTTTCTTGAAATGGATTTTTTTAAACTCTCAATTATTACGT	yes	Fungi	Ascomycota	Saccharomycetes	Saccharomycetales	Saccharomycetales family incertae sedis	Yarrowia	lipolytica	SH0889310.10FU	Yarrowia lipolytica	Identical matches to this SH, with holotype culture sequence material from Y. lipolytica as Endomycopsis lipolytica.	saprotroph	unspecified_saprotroph	NO	NO	1	0	0	0	0	0	0	0	0	0	0	0	0	0	0	0	0	0	0	0	0	0	0	0	0	0	1	0	0	0	1	0	0
OTU_045	CACCACTCAAGCTCTGCTTGGTATTAGGCGTCCGTCTGTCTGAAAAGGCAGGCGCGCCCCAAAACCTTCGGCGAAGTCTTACCGACTTTGGGCGCAGTAGAATTTCTAACAACGCTCTTTGGGTCGGTACGGTCTTTTGCCGCTAAATTGAATTTATTCATTTTTCTCA	yes	Fungi	Ascomycota	Dothideomycetes	Dothideales	Zalariaceae	Zalaria		SH1071838.09FU / SH0915545.10FU	Zalaria alba/obscura	Identical matches to this SH with Zalaria reads, also ex-type culture sequences. Black yeast.	saprotroph	unspecified_saprotroph	YES	YES	0	1	1	0	0	0	0	0	0	0	0	0	0	0	0	0	0	0	0	0	0	1	0	0	0	0	0	0	0	1	0	0	0
OTU_255	CACCACTCCAGCCTCGCTGGGTATTGGGCGTCTTCGCGGGGGAGCAATCCCCCGCGCGCCTCAAAGTCTCCGGCTGAGCGGTCCCGTCTCCCAGCGTTGTGGCATCACGTCTCGCCGCGGAGTTTCGGGCCCTCACGGCCGTTAAATCACACCTCA	yes	Fungi	Ascomycota	Dothideomycetes	Capnodiales	Mycosphaerellaceae	Zymoseptoria		SH0989501.09FU / SH0972084.10FU	Zymoseptoria verkleyi	Identical matches to this SH with ex-type sequence material from Z. verkleyi. Finnish sequence from Deschampsia endophyte as Z. passerinii.	plant_pathogen	plant_pathogen	NO	YES	0	0	0	0	0	0	0	0	0	0	0	0	0	0	0	0	0	0	0	0	0	0	0	0	0	0	0	0	0	0	0	1	0
[truncated: 41 more columns]

## Sheet: sample_metadata
sample	position	species	individual	b_rep	date
A61F	feather	goldcrest	goldcrest_2_1	1	22.9.2022
A53C	claw	goldcrest	goldcrest_2_1	1	22.9.2022
C43F	feather	goldcrest	goldcrest_6	1	10.10.2022
C38C	claw	goldcrest	goldcrest_6	1	10.10.2022
C5F	feather	goldcrest	goldcrest_7	1	10.10.2022
C13C	claw	goldcrest	goldcrest_7	1	10.10.2022
C3F	feather	goldcrest	goldcrest_5	1	10.10.2022
C1C	claw	goldcrest	goldcrest_5	1	10.10.2022
C68F	feather	goldcrest	goldcrest_3	1	10.10.2022
C59C	claw	goldcrest	goldcrest_3	1	10.10.2022
B60F	feather	goldcrest	goldcrest_2_2	1	10.10.2022
B86C	claw	goldcrest	goldcrest_2_2	1	10.10.2022
B52F	feather	goldcrest	goldcrest_1_1	1	10.10.2022
B58C	claw	goldcrest	goldcrest_1_1	1	10.10.2022
D31C	claw	goldcrest	goldcrest_9	2	10.10.2022
D14C	claw	goldcrest	goldcrest_9	1	10.10.2022
C88C	claw	goldcrest	goldcrest_4	3	10.10.2022
C87C	claw	goldcrest	goldcrest_4	2	10.10.2022
C62C	claw	goldcrest	goldcrest_4	1	10.10.2022
C48C	claw	goldcrest	goldcrest_8	3	10.10.2022
C36C	claw	goldcrest	goldcrest_8	2	10.10.2022
C30C	claw	goldcrest	goldcrest_8	1	10.10.2022
D42C	claw	goldcrest	goldcrest_9	3	10.10.2022
C2F	feather	goldcrest	goldcrest_8	1	10.10.2022
C11F	feather	goldcrest	goldcrest_8	2	10.10.2022
C18F	feather	goldcrest	goldcrest_8	3	10.10.2022
C60F	feather	goldcrest	goldcrest_4	1	10.10.2022
C69F	feather	goldcrest	goldcrest_4	2	10.10.2022
C92F	feather	goldcrest	goldcrest_4	3	10.10.2022
D19F	feather	goldcrest	goldcrest_9	1	10.10.2022
D26F	feather	goldcrest	goldcrest_9	2	10.10.2022
D47F	feather	goldcrest	goldcrest_9	3	10.10.2022
B51A	control	control	control	1	22.9.2022
B95A	control	control	control	1	22.9.2022
A58A	control	control	control	1	22.9.2022
A75A	control	control	control	1	22.9.2022
sample_2246A	control	control	control	1	17.8.2022
sample_2213A	control	control	control	1	17.8.2022
sample_2253A	control	control	control	1	17.8.2022
D6A	control	control	control	1	10.10.2022
D18A	control	control	control	1	10.10.2022
D48A	control	control	control	1	10.10.2022
C91A	control	control	control	1	10.10.2022
D17A	control	control	control	1	10.10.2022
C79A	control	control	control	1	10.10.2022
C95A	control	control	control	1	10.10.2022
B8C	claw	robin	robin_1	1	22.9.2022
B48C	claw	robin	robin_1	2	22.9.2022
B3C	claw	robin	robin_1	3	22.9.2022
B1F	feather	robin	robin_1	1	22.9.2022
B24F	feather	robin	robin_1	2	22.9.2022
B32F	feather	robin	robin_1	3	22.9.2022
B5C	claw	robin	robin_2	1	22.9.2022
B34C	claw	robin	robin_2	2	22.9.2022
B47C	claw	robin	robin_2	3	22.9.2022
B41F	feather	robin	robin_2	1	22.9.2022
B46F	feather	robin	robin_2	2	22.9.2022
B4F	feather	robin	robin_2	3	22.9.2022
B11C	claw	robin	robin_3	1	22.9.2022
B23C	claw	robin	robin_3	2	22.9.2022
B33C	claw	robin	robin_3	3	22.9.2022
B2F	feather	robin	robin_3	1	22.9.2022
B6F	feather	robin	robin_3	2	22.9.2022
B29F	feather	robin	robin_3	3	22.9.2022
A59C	claw	robin	robin_4	1	22.9.2022
A64F	feather	robin	robin_4	1	22.9.2022
A62C	claw	robin	robin_5	1	22.9.2022
A67F	feather	robin	robin_5	1	22.9.2022
B45C	claw	robin	robin_6	1	22.9.2022
B31F	feather	robin	robin_6	1	22.9.2022
B67C	claw	robin	robin_7	1	22.9.2022
B76F	feather	robin	robin_7	1	22.9.2022
B54C	claw	robin	robin_8	1	22.9.2022
B55F	feather	robin	robin_8	1	22.9.2022

## Sheet: columnames
Sheet OTU_table_annotation
OTU_ID	Identification label of a given OTU.
main_sequence	ITS2 sequence of main sequence in each cluster
Fungal_taxon	yes/no if given OTU is fungal or not.
Kingdom	Kingdom-level identification
Phylum	Phylum-level identification
Class	Class-level identification
Order	Order-level identification
Family	Family-level identification
Genus	Genus-level identification
Species	Species-level identification
SH_if_available	Species Hypotesis SH associated to this OTU from UNITE10/UNITE9 if available.
revised_name	full identification of given OTU
identification_comment	reasoning behind the identification
lifestyle_grouped	functional lifestyle for each OTU
primary_lifestyle	functional lifestyle for each OTU based on the FungalTraits database using the genus-level identification as the linking value.
GSMc_match?	yes/no if given OTU main sequence produces a match to the Global Soil Mycobiome consortium soil eDNA dataset with >99% match of >75 bp using rBLAST.
GSSP_match?	yes/no if given OTU main sequence produces a match to the Global Spore Sampling Project aerial eDNA dataset with >99% match of >75 bp using rBLAST.
sample columns	presence/absence of given OTU in two or three of three replicate PCRs from given sample.
Sheet sample_metadata
sample	sample ID
position	sampling location on the bird
species	sampled bird species
individual	sampled bird individual
b_rep	biological replicate count of the sample. For first swab the value is 1.
date	sampling date

## Sheet: references
OTU table references: Aveskamp MM, de Gruyter J, Woudenberg JHC, Verkley GJM, Crous PW. 2010. Highlights of the Didymellaceae: A polyphasic approach to characterise Phoma and related pleosporalean genera. Studies in Mycology 65(1):1-60. https://doi.org/10.3114/sim.2010.65.01. Darienko T, Gustavs, L, Pröschold T. 2016. Species concept and nomenclatural changes within the genera Elliptochloris and …
